# Supplementary material for: (2E)-1-(5-Chloro­thio­phen-2-yl)-3-(2,4,5-trimeth­oxy­phen­yl)prop-2-en-1-one
Source: Acta Crystallogr Sect E Struct Rep Online. 2011 Jul 23;67(Pt 8):o2086. doi: 10.1107/S1600536811028236 (PMC3213527; doi:10.1107/S1600536811028236)
Supplement: Supplementary file 2 [file e-67-o2086-Isup2.hkl]

#
# h,k,l, Fc-squared, Fo-squared, sigma(Fo-squared) and status flag
#
data_I
_shelx_title ' imt02_0m in P2(1)/c'
_shelx_refln_list_code          4
_shelx_F_calc_maximum      186.26
_exptl_crystal_F_000       704.00
_reflns_d_resolution_high  0.6998
 
loop_
 _symmetry_equiv_pos_as_xyz
 'x, y, z'
 '-x, y+1/2, -z+1/2'
 '-x, -y, -z'
 'x, -y-1/2, z-1/2'
 
_cell_length_a    18.2795
_cell_length_b     9.0393
_cell_length_c     9.8673
_cell_angle_alpha  90.000
_cell_angle_beta   99.390
_cell_angle_gamma  90.000
 
_shelx_F_squared_multiplier     1.000
 
loop_
 _refln_index_h
 _refln_index_k
 _refln_index_l
 _refln_F_squared_calc
 _refln_F_squared_meas
 _refln_F_squared_sigma
 _refln_observed_status
   2   0   0       20.89       15.36      3.90 o
   3   0   0     7992.48     8176.58     65.75 o
   4   0   0      856.30     1009.26     18.57 o
   5   0   0      173.02      169.27     24.98 o
   6   0   0     2596.84     3120.71     32.42 o
   7   0   0      251.05      225.25     15.16 o
   8   0   0       57.84       33.49      8.54 o
   9   0   0      293.11      287.05     18.92 o
  10   0   0      577.68      573.48     32.44 o
  11   0   0      159.52      168.83     17.05 o
  12   0   0      164.50      156.43     18.17 o
  13   0   0     2398.56     2469.26     57.94 o
  14   0   0      723.25      670.60     43.37 o
  15   0   0       18.85        9.53     10.90 o
  16   0   0      365.66      411.47     40.59 o
  17   0   0      265.89      268.17     26.79 o
  18   0   0      349.31      314.06     30.17 o
  19   0   0      478.53      571.86     41.60 o
  20   0   0        3.15       -0.57     13.84 o
  21   0   0      170.82      164.68     26.12 o
  22   0   0       29.63       12.32     16.60 o
  23   0   0        0.69        9.94     24.46 o
  24   0   0        3.90      -14.28     14.28 o
  25   0   0       12.82       14.46     20.28 o
   1   1   0       32.01       29.27      2.73 o
   2   1   0     2013.16     2009.03     13.51 o
   3   1   0     2283.57     2419.09     16.68 o
   4   1   0       60.28      101.41      5.99 o
   5   1   0     2298.56     2172.73     22.40 o
   6   1   0      134.32      134.15     11.47 o
   7   1   0      783.67      764.86     16.11 o
   8   1   0       88.32       91.12      8.30 o
   9   1   0      628.61      717.98     17.61 o
  10   1   0      320.44      390.19     21.03 o
  11   1   0        2.92        6.47      6.13 o
  12   1   0      119.72      175.77     18.94 o
  13   1   0        0.02       -4.62      6.28 o
  14   1   0       87.07       77.09     11.17 o
  15   1   0      102.38       84.57     11.75 o
  16   1   0       50.94       58.41     19.87 o
  17   1   0       90.98       83.61     12.59 o
  18   1   0        6.59        6.31      9.47 o
  19   1   0       21.91       21.59     15.47 o
  20   1   0      115.53      119.87     15.87 o
  21   1   0       16.71       10.46     10.82 o
  22   1   0       12.25       -3.92     12.17 o
  23   1   0       11.24       19.44     12.95 o
  24   1   0        0.35      -11.37     11.37 o
  25   1   0        0.01      -12.73     12.73 o
   0   2   0      303.46      210.90      8.37 o
   1   2   0      341.39      426.82      7.63 o
   2   2   0     6632.44     6532.67     29.01 o
   3   2   0     4608.37     4870.44     33.52 o
   4   2   0      611.50      744.97     13.91 o
   5   2   0     1222.52     1017.38     17.10 o
   6   2   0      215.59      179.85     10.97 o
   7   2   0       47.57       51.69      6.85 o
   8   2   0      353.70      327.83     22.57 o
   9   2   0     1824.39     1720.78     26.58 o
  10   2   0       22.62       17.17      6.68 o
  11   2   0        4.15        0.95      7.86 o
  12   2   0      899.29      913.02     28.63 o
  13   2   0     1102.67     1162.68     28.34 o
  14   2   0      672.37      620.82     22.68 o
  15   2   0      151.77      151.45     17.59 o
  16   2   0       27.29       18.09      9.74 o
  17   2   0        1.23        0.48      8.80 o
  18   2   0       28.69       31.32     17.95 o
  19   2   0      186.61      214.99     19.45 o
  20   2   0        6.31       13.97     10.80 o
  21   2   0       72.18      127.69     17.11 o
  22   2   0        0.00        8.53     11.59 o
  23   2   0        0.89        0.35     11.75 o
  24   2   0        0.02       10.20     12.87 o
  25   2   0        0.04       17.87     18.03 o
   1   3   0     1150.21     1085.38     15.05 o
   2   3   0     1988.65     1727.63     21.55 o
   3   3   0       59.71       56.26      6.84 o
   4   3   0      575.12      589.72     20.25 o
   5   3   0        2.09        2.45      5.40 o
   6   3   0     8333.54     8302.99     53.32 o
   7   3   0     1685.13     1444.46     23.72 o
   8   3   0     1068.34      911.57     20.08 o
   9   3   0        0.04        5.64      6.08 o
  10   3   0       11.13       10.69      8.11 o
  11   3   0      626.32      618.39     22.30 o
  12   3   0       69.78       58.59     10.60 o
  13   3   0      180.71      142.50     17.73 o
  14   3   0       15.08       19.96     11.57 o
  15   3   0      141.22      148.36     23.04 o
  16   3   0        0.14        0.94      8.50 o
  17   3   0       37.06       38.33     19.34 o
  18   3   0       29.09       11.38     16.18 o
  19   3   0      316.81      315.71     37.51 o
  20   3   0       30.92       29.82     12.67 o
  21   3   0        0.18        2.97     10.67 o
  22   3   0        0.20      -11.01     11.01 o
  23   3   0        0.04       16.54     15.97 o
  24   3   0        0.21        6.95     13.45 o
  25   3   0       38.56       64.19     49.61 o
   0   4   0      881.56      822.36     19.49 o
   1   4   0       84.30       85.59      8.16 o
   2   4   0     1146.60     1130.99     20.38 o
   3   4   0      915.11      957.95     18.99 o
   4   4   0     1741.99     1844.80     26.83 o
   5   4   0      403.88      468.32     16.20 o
   6   4   0        0.42       -4.88      4.88 o
   7   4   0      240.94      265.73     14.81 o
   8   4   0       67.14       73.02      9.72 o
   9   4   0      266.95      246.39     14.98 o
  10   4   0        4.26        4.36      7.15 o
  11   4   0       76.53       98.18     11.56 o
  12   4   0      193.81      203.55     15.91 o
  13   4   0      250.74      249.74     17.39 o
  14   4   0      184.63      142.95     14.83 o
  15   4   0       94.01      108.45     13.60 o
  16   4   0       49.81       65.20     11.72 o
  17   4   0        1.49        6.96     15.94 o
  18   4   0       23.95       33.45     17.38 o
  19   4   0        1.26       24.02     17.60 o
  20   4   0        9.27       17.72     14.50 o
  21   4   0        9.99       10.70     12.59 o
  22   4   0        8.12       -9.09     11.45 o
  23   4   0        1.82       29.93     22.84 o
  24   4   0        0.01        5.51     15.36 o
   1   5   0      128.30      114.72      9.40 o
   2   5   0      678.10      672.38     25.79 o
   3   5   0      813.64      876.66     20.71 o
   4   5   0       83.37      110.23     10.14 o
   5   5   0      576.59      601.79     18.81 o
   6   5   0     1521.50     1570.34     29.05 o
   7   5   0      970.50      852.09     22.37 o
   8   5   0      107.06      115.00     14.58 o
   9   5   0        3.14        9.85      7.80 o
  10   5   0       98.67       96.89     14.67 o
  11   5   0      200.86      188.76     15.71 o
  12   5   0       87.89       93.97     20.88 o
  13   5   0       37.96       40.55     10.64 o
  14   5   0        3.66       15.64      9.26 o
  15   5   0       72.99       55.02     11.93 o
  16   5   0        1.99       19.50     12.91 o
  17   5   0       60.63       93.88     23.44 o
  18   5   0        5.83       25.07     14.86 o
  19   5   0       35.17       40.34     17.61 o
  20   5   0       66.01       91.25     24.29 o
  21   5   0       11.20       -0.64     15.60 o
  22   5   0       21.34       26.28     14.18 o
  23   5   0        0.06       -1.41     14.13 o
   0   6   0     1756.52     1860.97     36.01 o
   1   6   0       18.87        9.83      6.48 o
   2   6   0       36.91       35.45      8.30 o
   3   6   0       68.14       60.92     10.52 o
   4   6   0        2.30       -3.39      7.12 o
   5   6   0      133.10      136.79     23.14 o
   6   6   0       48.61       68.79     11.03 o
   7   6   0       13.20       15.45      8.57 o
   8   6   0      140.23      127.74     14.37 o
   9   6   0      175.06      174.47     15.37 o
  10   6   0       11.25        7.74      8.59 o
  11   6   0        9.83        8.38      8.78 o
  12   6   0       27.00       24.75     10.79 o
  13   6   0       78.37       77.08     18.95 o
  14   6   0        1.38        6.95     12.03 o
  15   6   0       24.16        2.53     12.43 o
  16   6   0       11.74       -1.83     11.16 o
  17   6   0       13.50       10.24     16.39 o
  18   6   0        0.10       -0.50     13.35 o
  19   6   0       25.13       34.28     17.30 o
  20   6   0        4.36        3.92     16.56 o
  21   6   0       23.77       24.49     18.46 o
  22   6   0        0.37       16.43     20.96 o
   1   7   0       15.52       11.01      7.28 o
   2   7   0        0.97       16.85      7.64 o
   3   7   0        0.02        0.71      7.12 o
   4   7   0       17.60       14.53      8.08 o
   5   7   0       42.82       42.90     13.66 o
   6   7   0        6.37       -4.37      7.84 o
   7   7   0       79.94      106.80     13.36 o
   8   7   0       56.46       48.92     11.04 o
   9   7   0       20.49        9.75      9.34 o
  10   7   0        0.89        8.67      9.50 o
  11   7   0        2.11        0.40      9.78 o
  12   7   0        8.18       11.71     12.66 o
  13   7   0       20.09       10.92     12.61 o
  14   7   0        2.67       21.48     14.48 o
  15   7   0       51.93       54.43     16.51 o
  16   7   0        0.13      -10.37     13.50 o
  17   7   0        7.05       -5.66     14.59 o
  18   7   0        6.64       38.12     18.88 o
  19   7   0        0.29       10.72     16.35 o
  20   7   0        0.23       11.89     19.69 o
  21   7   0        5.32       13.82     19.62 o
   0   8   0      441.93      473.24     47.88 o
   1   8   0      160.56      186.20     14.39 o
   2   8   0       32.22       24.65      9.34 o
   3   8   0       21.42       17.09      8.65 o
   4   8   0      106.11      110.32     12.68 o
   5   8   0      201.27      233.78     16.85 o
   6   8   0       73.04       92.08     17.26 o
   7   8   0        7.09       10.23     10.40 o
   8   8   0       43.29       49.71     13.67 o
   9   8   0        0.69        1.70     10.28 o
  10   8   0       10.00        7.38     10.46 o
  11   8   0       41.68       25.20     13.84 o
  12   8   0       73.95       87.26     18.51 o
  13   8   0       44.20       50.84     23.60 o
  14   8   0       79.70       58.08     29.47 o
  15   8   0       10.94       17.39     19.53 o
  16   8   0       15.60       37.43     20.37 o
  17   8   0       13.31       38.66     18.04 o
  18   8   0        8.65        5.75     18.93 o
  19   8   0        9.67       -7.84     21.41 o
  20   8   0        0.15       -4.86     26.72 o
   1   9   0       11.44       11.32     13.91 o
   2   9   0       27.62       24.31      9.96 o
   3   9   0        5.76        2.92      9.01 o
   4   9   0        0.20       -5.27      8.54 o
   5   9   0        0.75       14.64      9.77 o
   6   9   0        6.49        7.95      9.61 o
   7   9   0      100.58       92.58     26.74 o
   8   9   0        0.11       -9.42     11.72 o
   9   9   0        0.55       -3.63     10.95 o
  10   9   0        0.01      -10.33     10.33 o
  11   9   0        6.29       -7.62     14.39 o
  12   9   0        0.92      -14.09     18.12 o
  13   9   0        8.90      -14.04     14.97 o
  14   9   0       20.32       27.35     16.96 o
  15   9   0        9.44        3.48     18.70 o
  16   9   0        0.02       16.04     20.66 o
  17   9   0        0.33      -10.87     19.23 o
  18   9   0        0.10       12.39     33.31 o
   0  10   0        0.01      -15.31     15.31 o
   1  10   0        2.14       -3.42     12.30 o
   2  10   0        3.79        8.97     12.11 o
   3  10   0       14.56        4.10     11.10 o
   4  10   0        7.38        3.25     11.62 o
   5  10   0        3.98       18.22     12.38 o
   6  10   0        7.08       19.52     16.63 o
   7  10   0       17.87       36.56     13.90 o
   8  10   0        7.06       24.38     15.33 o
   9  10   0        0.86       -0.45     14.14 o
  10  10   0        4.03        5.84     16.80 o
  11  10   0        2.05        0.07     16.74 o
  12  10   0        5.64       13.18     39.03 o
  13  10   0       12.96        1.66     44.76 o
  14  10   0       12.32       11.77     19.54 o
  15  10   0        0.02       -0.86     19.55 o
  16  10   0        0.13        3.47     26.37 o
   1  11   0       15.67       -1.32     20.12 o
   2  11   0       20.01        0.96     30.01 o
   3  11   0        0.34       -3.47     27.41 o
   4  11   0       19.84       -4.23     15.42 o
   5  11   0        2.35       14.33     17.48 o
   6  11   0        8.53        0.65     31.75 o
   7  11   0       13.54       28.80     24.63 o
   8  11   0        2.11       -1.90     18.07 o
   9  11   0        0.39       13.92     21.11 o
  10  11   0        6.59       15.45     20.15 o
  11  11   0        0.05       30.53     28.45 o
  12  11   0        3.22       22.20     28.80 o
  13  11   0        0.22      -24.29     24.29 o
   6  12   0        3.41       18.74     26.37 o
   7  12   0        0.68       20.47     27.06 o
   8  12   0        3.99      -13.88     24.98 o
   9  12   0        0.97      -18.74     21.86 o
 -25   1   1       15.94      -12.86     12.86 o
 -24   1   1        4.19       16.59     12.35 o
 -23   1   1       12.00       -2.44     11.11 o
 -22   1   1       13.40       15.22     11.90 o
 -21   1   1       17.89       10.11     11.11 o
 -20   1   1      100.41      113.52     20.53 o
 -19   1   1       36.33       54.44     12.34 o
 -18   1   1      695.05      770.73     28.66 o
 -17   1   1        0.28        0.41      8.45 o
 -16   1   1      207.42      194.51     16.28 o
 -15   1   1      553.24      511.88     30.90 o
 -14   1   1      458.49      459.29     43.40 o
 -13   1   1      110.58      105.45     11.44 o
 -12   1   1       11.51       11.39      6.46 o
 -11   1   1      468.84      477.24     17.91 o
 -10   1   1      127.33      106.47     11.25 o
  -9   1   1       14.54        8.13      6.44 o
  -8   1   1        6.07        3.72      6.48 o
  -7   1   1     1047.29      878.90     29.42 o
  -6   1   1    12899.87    12548.46     62.34 o
  -5   1   1     1013.91      899.12     15.71 o
  -4   1   1       79.57       99.10      5.15 o
  -3   1   1     1271.92     1269.13     11.29 o
  -2   1   1     2145.48     2210.61     14.31 o
  -1   1   1    11854.77    11263.19     30.62 o
   0   1   1       76.18      120.53      2.84 o
   1   1   1     2213.87     2348.75     10.66 o
   2   1   1      278.04      343.35      6.13 o
   3   1   1     6581.65     6342.40     25.26 o
   4   1   1     1383.67     1366.87     15.22 o
   5   1   1       22.69        7.51      6.99 o
   6   1   1     5164.18     4856.49     36.27 o
   7   1   1     5855.55     5748.07     42.72 o
   8   1   1     1436.14     1422.88     23.18 o
   9   1   1       46.40       70.02      8.11 o
  10   1   1       60.82       44.71      7.90 o
  11   1   1       55.39       39.16     14.54 o
  12   1   1      340.92      347.63     18.68 o
  13   1   1      858.39      842.46     24.87 o
  14   1   1       82.64       79.31     12.08 o
  15   1   1        7.04        5.25      7.80 o
  16   1   1       95.55       82.03     23.34 o
  17   1   1        1.34        8.33      9.25 o
  18   1   1      123.33      119.34     25.74 o
  19   1   1      160.77      127.26     15.76 o
  20   1   1      121.37      191.03     19.34 o
  21   1   1        7.06       -3.44     10.68 o
  22   1   1        7.12       12.39     11.96 o
  23   1   1        2.74       18.97     12.53 o
  24   1   1        0.01      -11.96     14.66 o
 -25   2   1        6.51        5.32     12.88 o
 -24   2   1        3.21       -3.74     12.50 o
 -23   2   1       10.11       -4.63     11.34 o
 -22   2   1        7.46       11.01     10.77 o
 -21   2   1        6.49       14.20     10.96 o
 -20   2   1       31.67       11.57     11.97 o
 -19   2   1       62.45       53.10     16.77 o
 -18   2   1      169.83      211.70     18.24 o
 -17   2   1        0.04       -7.41      7.41 o
 -16   2   1      302.01      278.53     26.19 o
 -15   2   1      836.08      806.35     26.68 o
 -14   2   1       54.44       44.24     12.34 o
 -13   2   1      243.44      238.46     19.23 o
 -12   2   1     2751.75     2421.48     42.46 o
 -11   2   1       17.77        0.98      7.46 o
 -10   2   1     1493.91     1626.84     26.45 o
  -9   2   1       94.60       94.00      8.80 o
  -8   2   1       63.35       89.32     10.22 o
  -7   2   1      445.89      437.97     12.88 o
  -6   2   1      352.44      313.72     12.64 o
  -5   2   1        0.32        3.27      4.16 o
  -4   2   1      112.49       99.74      6.71 o
  -3   2   1      251.00      291.68      9.04 o
  -2   2   1      283.13      308.00      7.63 o
  -1   2   1     6760.93     7048.81     25.73 o
   0   2   1       22.77       23.79      3.25 o
   1   2   1    34693.32    34505.45     68.04 o
   2   2   1    14255.22    14136.07     42.39 o
   3   2   1    21206.43    21626.62     57.69 o
   4   2   1      900.57      966.36     16.37 o
   5   2   1      698.02      679.53     14.90 o
   6   2   1     1343.68     1564.20     22.91 o
   7   2   1     1808.46     1680.26     25.11 o
   8   2   1        1.27        0.12      5.04 o
   9   2   1      528.12      573.69     17.34 o
  10   2   1      388.90      416.99     28.74 o
  11   2   1        3.07        3.29      6.20 o
  12   2   1      260.70      261.09     31.39 o
  13   2   1      907.96      894.18     25.89 o
  14   2   1      912.19      879.32     27.10 o
  15   2   1       51.25       33.18     10.75 o
  16   2   1        2.89        3.66      8.91 o
  17   2   1        0.01       -6.71     10.56 o
  18   2   1      279.97      294.54     28.59 o
  19   2   1        0.32       -2.24      9.72 o
  20   2   1        0.08        6.53     10.60 o
  21   2   1       23.71       18.59     11.98 o
  22   2   1       47.25       27.48     12.93 o
  23   2   1        1.74      -12.57     13.67 o
  24   2   1       22.84        1.00     16.07 o
 -25   3   1        2.83       -4.64     20.97 o
 -24   3   1        0.27        3.64     12.92 o
 -23   3   1        2.15        2.02     11.00 o
 -22   3   1        0.56      -10.45     10.45 o
 -21   3   1        2.02       -6.16      9.44 o
 -20   3   1       23.31       25.07     10.95 o
 -19   3   1        7.51       -2.14      9.30 o
 -18   3   1        0.50       10.40      9.10 o
 -17   3   1        1.59       -0.89      9.86 o
 -16   3   1      106.04       61.73     16.20 o
 -15   3   1       83.09       95.35     15.10 o
 -14   3   1        5.93        6.12      9.09 o
 -13   3   1      470.06      430.55     20.27 o
 -12   3   1      332.23      327.48     17.24 o
 -11   3   1       86.45       86.10     10.48 o
 -10   3   1        0.36       -3.90      6.84 o
  -9   3   1      136.93      159.13     11.18 o
  -8   3   1       16.84       10.18      6.58 o
  -7   3   1      590.05      650.39     16.34 o
  -6   3   1      598.33      594.46     15.16 o
  -5   3   1     2944.56     2938.99     29.20 o
  -4   3   1      216.26      209.88      9.78 o
  -3   3   1      269.30      314.89     11.95 o
  -2   3   1        1.98        6.45      4.07 o
  -1   3   1     1261.92     1182.14     13.34 o
   0   3   1        3.83        7.00      3.26 o
   1   3   1      117.07      120.34     10.58 o
   2   3   1       15.91       18.16      5.17 o
   3   3   1     3175.10     3183.35     29.04 o
   4   3   1        0.05        4.50      4.66 o
   5   3   1     1549.38     1556.11     23.01 o
   6   3   1        2.68       23.39      6.14 o
   7   3   1      124.32      114.90      9.87 o
   8   3   1      528.76      513.13     17.48 o
   9   3   1       28.26       25.60      7.48 o
  10   3   1      224.42      267.04     20.56 o
  11   3   1       78.99       80.39     10.79 o
  12   3   1      264.64      255.67     16.43 o
  13   3   1        4.50       -6.63      7.92 o
  14   3   1        9.39        0.97      8.15 o
  15   3   1       83.92       98.43     18.53 o
  16   3   1       19.90       42.57     10.93 o
  17   3   1        0.51        6.50      9.73 o
  18   3   1        6.93        7.96     11.02 o
  19   3   1        0.78       10.32     13.53 o
  20   3   1       19.40       30.48     12.57 o
  21   3   1        0.02       24.17     12.23 o
  22   3   1       22.08       -3.11     11.99 o
  23   3   1        8.43       32.95     34.35 o
  24   3   1        1.02      -19.78     19.78 o
 -24   4   1        8.47       -0.12     13.83 o
 -23   4   1        1.72        5.61     12.13 o
 -22   4   1        0.18        2.93     11.76 o
 -21   4   1       21.35       25.87     12.37 o
 -20   4   1       38.47       32.82     12.11 o
 -19   4   1        3.17       10.30     13.40 o
 -18   4   1      105.57       77.40     20.27 o
 -17   4   1       53.78       26.10     19.12 o
 -16   4   1       13.09       16.45     11.17 o
 -15   4   1        0.76        4.40     12.24 o
 -14   4   1       15.90       18.45      9.14 o
 -13   4   1      100.96       86.52     12.17 o
 -12   4   1     3148.60     3348.74     53.98 o
 -11   4   1      205.92      195.20     14.34 o
 -10   4   1       98.86       88.02     10.85 o
  -9   4   1        0.09        6.38      6.13 o
  -8   4   1     1157.11     1174.19     23.44 o
  -7   4   1     1003.61     1025.10     21.95 o
  -6   4   1        1.74       12.70      6.13 o
  -5   4   1      148.11      140.88     10.14 o
  -4   4   1       70.95       58.73      7.49 o
  -3   4   1      205.16      256.79     11.27 o
  -2   4   1      261.13      284.11     11.77 o
  -1   4   1      286.37      267.23     10.80 o
   0   4   1     2296.18     2151.78     23.36 o
   1   4   1     2481.97     2324.65     27.30 o
   2   4   1      551.54      569.46     15.15 o
   3   4   1      705.46      768.32     17.45 o
   4   4   1     2043.43     2161.27     28.98 o
   5   4   1     3501.83     3458.38     36.52 o
   6   4   1       43.98       28.31      7.67 o
   7   4   1     1185.50     1239.81     24.97 o
   8   4   1      102.61       97.74     10.77 o
   9   4   1      175.51      196.32     14.36 o
  10   4   1       14.05       14.22      8.51 o
  11   4   1       11.94       16.41      7.76 o
  12   4   1      215.99      218.78     16.81 o
  13   4   1      274.47      273.05     18.51 o
  14   4   1      146.43      142.44     17.33 o
  15   4   1       38.11       38.39     11.58 o
  16   4   1        9.10        8.35      9.12 o
  17   4   1        0.02       -9.47      9.47 o
  18   4   1        7.76       11.44     14.64 o
  19   4   1       73.32      100.24     20.06 o
  20   4   1       20.38       30.21     16.05 o
  21   4   1        8.95       20.01     16.89 o
  22   4   1       53.67       57.43     17.17 o
  23   4   1        1.52        8.90     14.84 o
 -23   5   1        0.57      -10.72     12.45 o
 -22   5   1       19.65       -6.01     13.65 o
 -21   5   1        0.08       -1.87     12.18 o
 -20   5   1        0.18        8.95     15.09 o
 -19   5   1        0.01       -5.50     13.61 o
 -18   5   1       34.48       65.47     17.19 o
 -17   5   1        0.94       -4.34     11.99 o
 -16   5   1       53.98       18.35     21.83 o
 -15   5   1       19.86       -3.62     10.31 o
 -14   5   1       53.34       45.21     13.56 o
 -13   5   1       21.69       16.90     10.74 o
 -12   5   1       41.70       33.36      9.77 o
 -11   5   1       62.40       62.15     10.32 o
 -10   5   1        8.87       22.69      8.65 o
  -9   5   1       36.13       36.88      8.74 o
  -8   5   1       16.79       15.28     10.81 o
  -7   5   1      718.68      802.15     22.05 o
  -6   5   1      134.84      150.12     11.82 o
  -5   5   1     1342.38     1353.81     25.58 o
  -4   5   1      176.62      197.27     11.24 o
  -3   5   1       11.10       10.67      5.68 o
  -2   5   1      127.86      127.68     11.00 o
  -1   5   1      465.61      464.11     16.49 o
   0   5   1      196.81      206.07     10.94 o
   1   5   1       54.27       77.99     11.72 o
   2   5   1        6.02        3.15      5.91 o
   3   5   1      518.46      568.73     16.91 o
   4   5   1        1.17        1.95      6.06 o
   5   5   1       26.49       21.68      7.50 o
   6   5   1       97.66       76.66     12.72 o
   7   5   1      221.55      254.34     15.57 o
   8   5   1      170.57      176.14     14.26 o
   9   5   1      236.66      198.72     15.22 o
  10   5   1       56.17       45.33     10.01 o
  11   5   1        7.29       -2.36      8.18 o
  12   5   1      189.77      184.90     19.83 o
  13   5   1       10.17       12.84     10.62 o
  14   5   1       68.94       77.66     13.82 o
  15   5   1       20.43       -0.40      9.35 o
  16   5   1        0.06        3.67      9.70 o
  17   5   1        5.60       -5.39     14.27 o
  18   5   1       33.40       31.56     14.96 o
  19   5   1       80.61       54.24     17.04 o
  20   5   1       50.78       13.19     15.82 o
  21   5   1        0.89      -11.68     15.83 o
  22   5   1        0.11       -0.35     24.98 o
  23   5   1        0.01       17.00     17.48 o
 -22   6   1        1.77        2.18     17.38 o
 -21   6   1       12.62        4.50     16.98 o
 -20   6   1        1.30      -14.33     14.77 o
 -19   6   1       48.52       47.74     17.68 o
 -18   6   1       22.41       24.44     14.80 o
 -17   6   1       11.76       17.62     13.05 o
 -16   6   1        4.16       -4.12     11.78 o
 -15   6   1        6.71       23.35     12.03 o
 -14   6   1        7.03       12.04     16.25 o
 -13   6   1      175.42      208.91     27.90 o
 -12   6   1       15.39       -0.75     16.45 o
 -11   6   1        0.76       -3.93     12.27 o
 -10   6   1       45.26       42.43     12.42 o
  -9   6   1      319.09      314.05     19.39 o
  -8   6   1       54.03       53.40     11.31 o
  -7   6   1      286.05      301.31     18.23 o
  -6   6   1       13.22       14.55      7.87 o
  -5   6   1      282.21      235.13     13.72 o
  -4   6   1      260.17      280.90     15.12 o
  -3   6   1     1232.54     1307.17     24.71 o
  -2   6   1       24.74        9.49      6.82 o
  -1   6   1       14.26       16.21      6.92 o
   0   6   1      468.45      441.34     16.81 o
   1   6   1      297.07      336.84     17.50 o
   2   6   1       48.79       33.44      8.25 o
   3   6   1       88.80       89.27     11.00 o
   4   6   1        3.31       -3.64      6.00 o
   5   6   1        6.06        1.70      7.16 o
   6   6   1      470.92      480.19     21.55 o
   7   6   1       66.37       81.40     10.95 o
   8   6   1        2.96        7.36      8.60 o
   9   6   1      149.44      148.99     28.49 o
  10   6   1       19.26       23.21     12.17 o
  11   6   1        0.04       -1.51      8.69 o
  12   6   1       76.23       73.83     12.97 o
  13   6   1       67.22       71.63     14.62 o
  14   6   1      179.81      198.55     18.69 o
  15   6   1        0.09       -9.10      9.10 o
  16   6   1       68.31       78.05     19.87 o
  17   6   1        6.24       -9.18     13.63 o
  18   6   1       22.27       28.22     24.51 o
  19   6   1       35.09       22.57     50.13 o
  20   6   1       25.76       24.51     21.44 o
  21   6   1        0.03       -7.29     23.25 o
  22   6   1        0.16       -9.71     26.72 o
 -21   7   1        7.73      -12.97     22.05 o
 -20   7   1       22.78       23.48     18.45 o
 -19   7   1       26.96       63.99     18.90 o
 -18   7   1      121.08      127.93     22.35 o
 -17   7   1       20.91       16.13     14.90 o
 -16   7   1        2.07       -4.82     13.24 o
 -15   7   1       17.25       29.68     15.15 o
 -14   7   1      130.49      128.61     19.70 o
 -13   7   1       57.79       36.53     15.19 o
 -12   7   1       44.77       40.70     15.35 o
 -11   7   1        6.95       24.52     12.82 o
 -10   7   1        5.88      -10.50     10.50 o
  -9   7   1       35.24       22.92      9.97 o
  -8   7   1       94.88      103.70     16.45 o
  -7   7   1        0.66        4.03      7.52 o
  -6   7   1      463.88      498.74     21.24 o
  -5   7   1       96.66      114.54     12.24 o
  -4   7   1      120.59      114.66     11.71 o
  -3   7   1       53.68       62.23      9.69 o
  -2   7   1      103.10      106.11     11.12 o
  -1   7   1      268.83      339.71     17.35 o
   0   7   1       49.32       50.55      9.26 o
   1   7   1       49.06       57.33      9.26 o
   2   7   1        4.74        0.21      7.17 o
   3   7   1       11.28        2.32      7.15 o
   4   7   1       17.12       16.53      8.95 o
   5   7   1       12.81       11.94      9.51 o
   6   7   1      278.28      293.89     19.08 o
   7   7   1      472.51      510.78     24.77 o
   8   7   1      205.74      195.48     23.49 o
   9   7   1      206.49      207.52     23.64 o
  10   7   1       24.22        5.85     10.10 o
  11   7   1      125.86      147.04     24.44 o
  12   7   1       62.06       66.50     13.91 o
  13   7   1       60.30       35.37     12.67 o
  14   7   1        3.43      -12.33     22.20 o
  15   7   1        0.41       22.74     14.59 o
  16   7   1        8.99       20.05     15.97 o
  17   7   1        0.45       10.38     17.31 o
  18   7   1       24.16       59.66     22.72 o
  19   7   1        1.39       16.31     23.59 o
  20   7   1        6.92       21.16     26.37 o
  21   7   1        2.29        6.59     25.33 o
 -20   8   1        1.09       -4.46     18.72 o
 -19   8   1        7.19       25.56     19.32 o
 -18   8   1        0.96       -4.36     17.87 o
 -17   8   1        2.00       41.17     31.87 o
 -16   8   1       11.23       21.57     16.43 o
 -15   8   1        0.38       -2.73     14.35 o
 -14   8   1        7.28       29.67     16.81 o
 -13   8   1        2.53       -0.24     12.78 o
 -12   8   1       27.10       57.29     16.45 o
 -11   8   1       36.92       67.25     16.52 o
 -10   8   1       12.88        2.43     11.79 o
  -9   8   1        2.85        4.68      9.09 o
  -8   8   1        3.25       -3.38     13.05 o
  -7   8   1       59.30       60.04     12.50 o
  -6   8   1        4.33        2.98      8.30 o
  -5   8   1        3.31        3.85      8.84 o
  -4   8   1        0.97        1.83      7.68 o
  -3   8   1        8.02        7.59      8.50 o
  -2   8   1       13.64       23.95      8.78 o
  -1   8   1       17.60       16.48      9.20 o
   0   8   1       25.17       23.27     11.22 o
   1   8   1        7.97        6.58      8.13 o
   2   8   1       14.37        7.53      7.95 o
   3   8   1       43.17       33.40     11.57 o
   4   8   1        5.15        5.34      9.45 o
   5   8   1        6.54       12.41     10.42 o
   6   8   1        0.85       14.33      9.78 o
   7   8   1       46.96       37.16     12.01 o
   8   8   1        9.68        1.04      9.65 o
   9   8   1        7.82        1.19      9.76 o
  10   8   1       42.43       44.20     12.38 o
  11   8   1        4.78       -6.98     11.30 o
  12   8   1       26.18       34.39     12.83 o
  13   8   1       27.04       16.24     18.91 o
  14   8   1        3.57      -12.23     13.65 o
  15   8   1       22.92       25.79     17.70 o
  16   8   1        1.53       -4.30     19.25 o
  17   8   1        0.29        9.71     24.98 o
  18   8   1       15.82      -18.39     24.63 o
  19   8   1        0.21        8.67     26.72 o
 -18   9   1        0.12       15.60     23.80 o
 -17   9   1        0.91       16.25     20.22 o
 -16   9   1        1.40       23.04     19.08 o
 -15   9   1       12.28       17.35     17.29 o
 -14   9   1        3.41      -11.28     14.48 o
 -13   9   1        0.42        1.91     15.20 o
 -12   9   1        3.34       -1.09     17.19 o
 -11   9   1       73.66      139.34     21.08 o
 -10   9   1        4.29       25.71     23.13 o
  -9   9   1        1.12       10.97     12.41 o
  -8   9   1       17.03        5.85     25.50 o
  -7   9   1      111.82      136.11     22.10 o
  -6   9   1       48.19       94.91     20.38 o
  -5   9   1      165.04      154.06     17.26 o
  -4   9   1        3.89        1.72     10.41 o
  -3   9   1       41.28       26.24     11.46 o
  -2   9   1       28.72        7.12      9.05 o
  -1   9   1      176.87      192.69     19.04 o
   0   9   1       56.31       59.68     17.58 o
   1   9   1       17.72       20.18     14.34 o
   2   9   1        4.06        8.81      9.20 o
   3   9   1       21.59       16.78      9.12 o
   4   9   1        5.43        1.78      9.17 o
   5   9   1        1.96       12.36     10.94 o
   6   9   1       32.70       41.81     13.08 o
   7   9   1       16.87        8.89     10.81 o
   8   9   1       53.40       90.21     14.42 o
   9   9   1       14.51       31.48     12.55 o
  10   9   1        3.16      -12.66     12.66 o
  11   9   1        0.74       40.13     37.82 o
  12   9   1       33.54       48.32     18.91 o
  13   9   1        0.25        4.69     16.90 o
  14   9   1        2.94       -2.56     17.02 o
  15   9   1        0.27        9.71     23.94 o
  16   9   1        1.23       10.76     22.90 o
  17   9   1        0.07      -20.12     20.12 o
  18   9   1        0.35      -21.51     21.51 o
 -16  10   1        3.54       -8.15     20.70 o
 -15  10   1        0.08        3.85     20.79 o
 -14  10   1        4.38       -8.46     16.89 o
 -13  10   1        0.56       11.70     17.06 o
 -12  10   1        3.90       21.60     17.16 o
 -11  10   1        3.71       28.89     17.04 o
 -10  10   1       15.76       11.25     15.56 o
  -9  10   1        0.06      -14.54     14.54 o
  -8  10   1       10.36        6.05     15.13 o
  -7  10   1        0.01      -10.64     13.97 o
  -6  10   1       11.41       -0.91     17.47 o
  -5  10   1        0.47        8.45     13.60 o
  -4  10   1        7.28        3.83     14.61 o
  -3  10   1        4.59       -9.77     13.56 o
  -2  10   1       39.69       13.95     14.11 o
  -1  10   1       18.87       13.34     14.37 o
   0  10   1       31.53       36.43     16.38 o
   1  10   1       20.14       18.66     14.28 o
   2  10   1        9.72       15.44     15.01 o
   3  10   1        0.88        6.49     11.00 o
   4  10   1        3.27       -6.27     12.27 o
   5  10   1       44.61       43.85     13.33 o
   6  10   1       15.77       19.08     11.52 o
   7  10   1        0.20       -0.10     13.28 o
   8  10   1        1.50       11.31     13.92 o
   9  10   1        9.83       12.88     15.31 o
  10  10   1        2.88       31.92     23.25 o
  11  10   1        0.04       -3.47     18.39 o
  12  10   1       10.27       34.69     25.67 o
  13  10   1       32.13       33.31     22.55 o
  14  10   1        2.97       -2.43     20.82 o
  15  10   1        8.49       35.74     28.10 o
 -13  11   1        3.99      -12.03     22.15 o
 -12  11   1        0.32      -27.36     38.68 o
 -11  11   1        2.79       21.46     20.60 o
 -10  11   1        4.52       25.12     21.12 o
  -9  11   1        0.06       -0.80     25.50 o
  -8  11   1        0.40        8.62     16.65 o
  -7  11   1        0.03      -10.19     21.72 o
  -6  11   1        0.42        6.59     16.49 o
  -5  11   1       21.94       37.92     17.89 o
  -4  11   1       27.95        8.08     17.00 o
  -3  11   1        0.82       -7.97     23.59 o
  -2  11   1        1.29       23.74     21.57 o
  -1  11   1        0.07       10.62     20.89 o
   0  11   1        0.99       -9.44     19.31 o
   1  11   1        6.28       -4.51     26.72 o
   2  11   1       18.09       15.61     26.72 o
   3  11   1       27.30        5.20     27.76 o
   4  11   1        0.20       11.79     15.89 o
   5  11   1        2.02      -15.76     15.76 o
   6  11   1        2.30      -16.67     16.67 o
   7  11   1        6.16       -6.94     21.16 o
   8  11   1        0.59       18.04     21.16 o
   9  11   1        9.83       12.14     22.90 o
  10  11   1        1.08      -14.92     19.78 o
  11  11   1        4.35       -6.59     23.94 o
  12  11   1        7.23       13.53     24.98 o
  13  11   1       19.98       51.70     31.57 o
  -9  12   1       10.23      -14.40     20.65 o
  -8  12   1        0.49       -2.18     19.98 o
  -7  12   1        5.44       13.00     33.48 o
  -6  12   1        3.22        7.96     20.02 o
  -5  12   1        7.02       17.35     34.69 o
  -4  12   1        1.41      -29.49     29.49 o
  -3  12   1        7.53       20.47     37.47 o
  -2  12   1        0.65       32.96     37.82 o
  -1  12   1        1.53        4.16     31.92 o
   0  12   1        0.54       41.29     34.35 o
   1  12   1        1.21       13.53     32.27 o
   6  12   1        1.33      -14.92     23.59 o
   7  12   1        0.68      -17.69     23.25 o
   8  12   1        0.00       -8.33     26.37 o
 -26   0   2        0.71      -10.76     41.98 o
 -25   0   2        0.12        4.10     17.17 o
 -24   0   2       57.97       38.97     19.30 o
 -23   0   2       13.07       25.05     17.18 o
 -22   0   2        7.40      -15.96     15.96 o
 -21   0   2        0.96       10.27     26.19 o
 -20   0   2      173.94      191.74     28.97 o
 -19   0   2       64.09      105.98     23.07 o
 -18   0   2        2.37        8.84     13.35 o
 -17   0   2      222.65      256.37     36.95 o
 -16   0   2       64.15       49.58     14.60 o
 -15   0   2      566.87      625.43     31.63 o
 -14   0   2      238.56      253.32     22.92 o
 -13   0   2     1678.67     1564.38     40.14 o
 -12   0   2     1946.09     1871.72     78.76 o
 -11   0   2     2208.85     2169.84     43.32 o
 -10   0   2      670.96      674.72     24.15 o
  -9   0   2     5997.47     6293.67     91.25 o
  -8   0   2     1054.76     1110.62     25.57 o
  -7   0   2     6292.26     6526.60     53.71 o
  -6   0   2      480.70      524.37     14.56 o
  -5   0   2     1343.87     1449.55     16.02 o
  -4   0   2        5.30       -1.69      3.83 o
  -3   0   2       37.36       37.72      4.91 o
  -2   0   2     1231.68     1193.84     13.49 o
  -1   0   2      176.10      198.74      5.98 o
   2   0   2      437.42      449.23     11.50 o
   3   0   2     9169.75     8757.92     48.25 o
   4   0   2     7528.30     7480.64     54.02 o
   5   0   2      154.48      156.27     12.73 o
   6   0   2     4589.14     4038.08     56.21 o
   7   0   2      258.80      196.94     16.60 o
   8   0   2       78.53      106.54     14.58 o
   9   0   2      377.07      400.65     24.97 o
  10   0   2     2352.38     2623.01     53.58 o
  11   0   2       33.79       22.76     12.58 o
  12   0   2      103.08      104.81     13.52 o
  13   0   2     1151.64     1290.63     34.65 o
  14   0   2     1004.56      968.70     31.15 o
  15   0   2      674.21      767.68     38.34 o
  16   0   2        0.95        4.10     23.25 o
  17   0   2       75.37       58.93     17.39 o
  18   0   2       90.12       59.18     17.78 o
  19   0   2       60.92       85.18     20.56 o
  20   0   2      189.92      202.24     32.61 o
  21   0   2        0.29      -15.61     15.96 o
  22   0   2        0.17        9.37     20.82 o
  23   0   2        3.69       61.06     28.45 o
  24   0   2        0.01       20.12     26.37 o
 -25   1   2        0.00       16.25     13.52 o
 -24   1   2       13.20       17.83     20.98 o
 -23   1   2        9.83       10.74     19.98 o
 -22   1   2        0.16       -1.77     15.61 o
 -21   1   2        7.94        2.42      9.06 o
 -20   1   2       16.74       28.12     11.30 o
 -19   1   2       85.70       75.75     18.53 o
 -18   1   2        0.44       -3.85     12.82 o
 -17   1   2      296.27      287.39     19.60 o
 -16   1   2       74.65       55.19     14.02 o
 -15   1   2       42.08       31.06      8.36 o
 -14   1   2       37.18       49.69     15.10 o
 -13   1   2      629.51      597.70     27.89 o
 -12   1   2       27.06       22.75      7.01 o
 -11   1   2       74.23       63.08      8.12 o
 -10   1   2       95.75      112.57      9.24 o
  -9   1   2     2299.90     2476.77     28.74 o
  -8   1   2      216.33      214.67     10.31 o
  -7   1   2      757.14      728.80     14.00 o
  -6   1   2      703.11      667.12     12.02 o
  -5   1   2      409.88      426.04      8.63 o
  -4   1   2       13.78       21.95      4.46 o
  -3   1   2     8080.27     8051.73     33.41 o
  -2   1   2     1052.11      947.40      9.89 o
  -1   1   2     2762.84     2649.95     25.61 o
   0   1   2    23496.42    24196.10    111.37 o
   1   1   2     1822.28     1913.83     10.95 o
   2   1   2     1455.31     1590.88     11.56 o
   3   1   2      318.15      324.14      9.38 o
   4   1   2       14.10        9.07      3.86 o
   5   1   2      131.17      123.05      9.98 o
   6   1   2       18.03       15.79      4.77 o
   7   1   2     2006.87     2064.98     24.40 o
   8   1   2     1634.52     1539.92     22.46 o
   9   1   2      208.12      226.14     12.06 o
  10   1   2        0.04       -5.28      5.28 o
  11   1   2      118.85       86.75     18.08 o
  12   1   2       73.72       70.96     10.35 o
  13   1   2       21.12       24.38      8.70 o
  14   1   2       68.66       52.93     11.47 o
  15   1   2      162.39      168.72     25.27 o
  16   1   2        3.93       16.27      8.18 o
  17   1   2        1.64        2.49      9.15 o
  18   1   2       39.23       38.64     12.65 o
  19   1   2        3.36       -2.52      9.73 o
  20   1   2        5.55        7.15     12.04 o
  21   1   2       27.07       35.01     16.83 o
  22   1   2        9.59       -5.57     21.68 o
  23   1   2        0.05        5.55     16.45 o
  24   1   2        0.58        3.22     18.91 o
 -25   2   2       28.36       31.29     14.75 o
 -24   2   2       29.16       37.79     16.98 o
 -23   2   2        3.67        4.03     11.97 o
 -22   2   2        9.60        4.41     10.95 o
 -21   2   2       29.65       30.99     12.22 o
 -20   2   2       10.11       12.03     10.41 o
 -19   2   2       65.26       41.49     11.70 o
 -18   2   2       11.68       -8.03      8.03 o
 -17   2   2        4.65        5.42      7.90 o
 -16   2   2       19.70       13.18      8.76 o
 -15   2   2       41.24       51.83     10.30 o
 -14   2   2       17.03       22.95      8.41 o
 -13   2   2      143.47      149.07     12.67 o
 -12   2   2      111.62       68.85     26.53 o
 -11   2   2     1022.65      939.11     32.20 o
 -10   2   2        0.26       10.79      6.25 o
  -9   2   2       13.35       24.62     14.23 o
  -8   2   2      253.50      245.01     16.50 o
  -7   2   2     1281.56     1207.96     22.33 o
  -6   2   2      803.64      567.71     17.20 o
  -5   2   2       31.61       46.24      6.58 o
  -4   2   2      255.01      239.62      7.83 o
  -3   2   2      380.05      318.84      7.51 o
  -2   2   2        0.03       -3.32      3.32 o
  -1   2   2       18.36        5.84      2.85 o
   0   2   2     4798.67     4909.94     20.71 o
   1   2   2    12226.64    12309.30     38.20 o
   2   2   2    14581.01    14255.12     44.82 o
   3   2   2     1097.92     1132.16     13.98 o
   4   2   2      437.47      475.76     11.91 o
   5   2   2       47.68       47.51      9.11 o
   6   2   2     4885.30     4981.95     39.73 o
   7   2   2      419.42      386.46     15.88 o
   8   2   2      654.39      570.99     17.01 o
   9   2   2       25.85       36.64      7.59 o
  10   2   2        4.90        3.88     10.40 o
  11   2   2      253.11      265.14     16.50 o
  12   2   2      271.45      327.48     22.75 o
  13   2   2       73.59       64.04     10.90 o
  14   2   2        5.83       14.58     11.02 o
  15   2   2       74.58       58.49     19.53 o
  16   2   2        4.22        5.24      9.12 o
  17   2   2       19.51       19.68     10.52 o
  18   2   2       26.50       14.06      9.72 o
  19   2   2       14.91       11.53     15.32 o
  20   2   2        6.76       22.43     13.44 o
  21   2   2       52.11       50.00     28.10 o
  22   2   2        9.34        6.51     42.33 o
  23   2   2        0.44      -14.84     14.84 o
  24   2   2        0.16       -8.03     15.46 o
 -25   3   2        2.81        4.15     16.17 o
 -24   3   2        5.22        5.96     13.78 o
 -23   3   2        3.51       -2.04     11.26 o
 -22   3   2        0.26       18.26     20.58 o
 -21   3   2        3.19       -8.94      8.94 o
 -20   3   2       18.78       -0.84      9.70 o
 -19   3   2      128.45      146.40     16.36 o
 -18   3   2      165.31      145.71     15.36 o
 -17   3   2        2.89        2.44      7.88 o
 -16   3   2       82.28       98.11     15.67 o
 -15   3   2      691.49      659.76     29.51 o
 -14   3   2      635.93      559.23     47.36 o
 -13   3   2     1774.88     1811.54     40.21 o
 -12   3   2       32.66       34.20      9.98 o
 -11   3   2        3.72       10.01      7.21 o
 -10   3   2       31.73       29.99      8.04 o
  -9   3   2       77.53       66.31     10.05 o
  -8   3   2      282.09      255.64     12.22 o
  -7   3   2        2.10       -5.37      5.37 o
  -6   3   2     2849.58     2815.75     26.81 o
  -5   3   2     4439.50     4104.37     32.97 o
  -4   3   2     1194.23     1150.84     20.33 o
  -3   3   2       47.31       57.79      5.90 o
  -2   3   2       60.02       55.23      5.66 o
  -1   3   2     1654.45     1721.85     14.54 o
   0   3   2      550.40      497.79      8.80 o
   1   3   2     1702.72     1619.77     16.12 o
   2   3   2     1133.48     1119.10     17.09 o
   3   3   2      677.89      639.91     13.99 o
   4   3   2     1727.92     1779.04     22.89 o
   5   3   2     1179.78     1201.36     21.93 o
   6   3   2      424.14      429.57     15.75 o
   7   3   2     3549.91     3484.58     37.62 o
   8   3   2     1003.97     1018.22     22.63 o
   9   3   2       13.54       17.91      6.85 o
  10   3   2       92.34      107.82     16.95 o
  11   3   2       10.56       -2.38      6.99 o
  12   3   2      417.36      385.64     20.16 o
  13   3   2      551.77      548.59     36.11 o
  14   3   2      238.97      230.73     36.76 o
  15   3   2        1.43        4.22      9.05 o
  16   3   2       16.86       -7.53      9.46 o
  17   3   2        4.95       17.44     10.52 o
  18   3   2       12.50       20.04     12.11 o
  19   3   2        0.59       -3.96     10.90 o
  20   3   2       44.12       30.51     19.66 o
  21   3   2      122.28      167.99     25.48 o
  22   3   2        0.46       -3.99     13.98 o
  23   3   2        3.63       12.79     28.10 o
 -24   4   2        1.38        7.30     13.47 o
 -23   4   2        4.12       19.54     12.23 o
 -22   4   2        3.90       10.45     12.82 o
 -21   4   2       18.47       13.83     13.12 o
 -20   4   2        3.33       12.18     11.07 o
 -19   4   2       23.90       28.86     11.42 o
 -18   4   2       79.32       86.26     14.15 o
 -17   4   2       37.12       26.78     12.75 o
 -16   4   2       15.18       13.63     11.22 o
 -15   4   2      143.33      150.89     23.97 o
 -14   4   2       11.94        3.30     10.10 o
 -13   4   2      271.49      284.23     22.05 o
 -12   4   2      703.79      734.09     28.15 o
 -11   4   2       41.86       26.74     12.91 o
 -10   4   2       74.60       71.98      9.38 o
  -9   4   2      313.40      284.39     22.28 o
  -8   4   2      110.60      112.93     10.42 o
  -7   4   2        5.80        1.30      4.86 o
  -6   4   2        0.15       11.99      6.16 o
  -5   4   2        0.55       -1.13      5.04 o
  -4   4   2       83.10       69.58      6.61 o
  -3   4   2        3.33        4.86      4.51 o
  -2   4   2       63.95       70.43      7.82 o
  -1   4   2      127.14      140.73      8.04 o
   0   4   2     3440.28     3534.13     31.45 o
   1   4   2        6.78       11.62      5.09 o
   2   4   2      116.46      109.06      8.64 o
   3   4   2      603.03      526.54     14.96 o
   4   4   2      332.04      323.66     14.61 o
   5   4   2     1358.10     1326.74     23.68 o
   6   4   2     1723.20     1801.02     28.80 o
   7   4   2      390.66      418.52     17.21 o
   8   4   2       41.85       45.84      8.86 o
   9   4   2      145.40      154.85     13.22 o
  10   4   2        0.30       -7.13      7.13 o
  11   4   2       38.98       32.85      9.52 o
  12   4   2        0.28       -6.97      7.98 o
  13   4   2        0.52        0.28      9.41 o
  14   4   2       23.39       26.14     10.72 o
  15   4   2        0.00        7.81      9.03 o
  16   4   2       16.66       19.51     10.97 o
  17   4   2        1.59       -9.77      9.77 o
  18   4   2        0.11        3.98     10.94 o
  19   4   2       13.49       35.23     20.09 o
  20   4   2        6.86       47.53     26.72 o
  21   4   2       22.29       26.37     28.10 o
  22   4   2        0.24       25.60     18.39 o
  23   4   2        0.30      -16.74     27.76 o
 -24   5   2        0.03      -14.04     16.44 o
 -23   5   2        4.58        9.46     12.44 o
 -22   5   2        5.08        5.59     12.28 o
 -21   5   2        1.63       -5.06     15.12 o
 -20   5   2        7.61        9.86     12.43 o
 -19   5   2       96.82       89.63     18.80 o
 -18   5   2       85.70       49.51     15.32 o
 -17   5   2       92.03      102.46     17.97 o
 -16   5   2       11.99        5.55     10.48 o
 -15   5   2        0.01       -5.97     10.34 o
 -14   5   2        8.42       13.04     11.38 o
 -13   5   2      471.21      505.56     28.61 o
 -12   5   2      272.47      229.72     29.12 o
 -11   5   2       74.12       79.44     13.65 o
 -10   5   2       25.60       27.39      8.51 o
  -9   5   2       83.81       79.70      8.93 o
  -8   5   2      151.43      174.95     11.25 o
  -7   5   2       69.82       79.66     12.34 o
  -6   5   2     1109.27     1132.16     20.63 o
  -5   5   2      533.95      513.21     14.77 o
  -4   5   2      560.49      506.54     14.05 o
  -3   5   2        3.80       -0.33      5.92 o
  -2   5   2       86.11       79.09      9.38 o
  -1   5   2      199.24      177.01     11.62 o
   0   5   2     1011.68      971.61     18.04 o
   1   5   2       93.72      100.31     10.65 o
   2   5   2      134.94      131.28     10.44 o
   3   5   2        3.17        2.75      9.27 o
   4   5   2       12.32       -3.44      6.18 o
   5   5   2       66.64       67.08      9.44 o
   6   5   2      678.88      690.58     20.12 o
   7   5   2      358.72      327.62     20.78 o
   8   5   2     1342.59     1315.71     28.63 o
   9   5   2       63.25       85.08     17.28 o
  10   5   2      407.25      408.61     21.31 o
  11   5   2       16.46       28.93      9.53 o
  12   5   2       18.16       34.71     12.07 o
  13   5   2      290.92      274.92     19.38 o
  14   5   2        5.72        4.82      9.88 o
  15   5   2       12.06       16.60     10.10 o
  16   5   2       45.13       60.60     16.63 o
  17   5   2        3.88       13.20     12.94 o
  18   5   2        7.38       25.40     23.42 o
  19   5   2        7.47       19.43     24.29 o
  20   5   2        0.40       10.06     22.90 o
  21   5   2       20.81        7.29     23.59 o
  22   5   2        0.03        6.94     25.33 o
 -23   6   2        2.85       19.40     17.83 o
 -22   6   2        2.38        7.93     13.26 o
 -21   6   2        0.02      -12.96     14.94 o
 -20   6   2       19.67       15.19     16.45 o
 -19   6   2       36.03       67.67     25.92 o
 -18   6   2        3.87        5.76     13.34 o
 -17   6   2        3.82       12.57     12.85 o
 -16   6   2        3.81       -7.15     11.41 o
 -15   6   2        0.05       -4.21     13.73 o
 -14   6   2       14.09        5.89     12.61 o
 -13   6   2      122.70      111.38     20.69 o
 -12   6   2      298.10      334.95     27.43 o
 -11   6   2      234.19      230.56     21.89 o
 -10   6   2      332.81      314.84     18.97 o
  -9   6   2        9.30       -3.16      7.50 o
  -8   6   2        5.81       -0.34      6.49 o
  -7   6   2      196.72      229.96     13.83 o
  -6   6   2      679.74      627.03     18.90 o
  -5   6   2        5.11       10.67     10.11 o
  -4   6   2       12.35       -3.41      6.18 o
  -3   6   2      119.04      139.42     10.89 o
  -2   6   2        8.51       -0.61      6.69 o
  -1   6   2        2.23        1.32      8.16 o
   0   6   2       13.39        5.98      6.85 o
   1   6   2      677.53      673.98     19.66 o
   2   6   2      188.35      193.67     13.91 o
   3   6   2       79.54      101.58     10.76 o
   4   6   2        3.88       10.42      7.38 o
   5   6   2      182.39      169.92     13.69 o
   6   6   2      660.73      660.96     30.39 o
   7   6   2      148.69      187.75     14.91 o
   8   6   2       25.66       13.43      9.48 o
   9   6   2        3.30       -1.59      8.24 o
  10   6   2        7.01        7.42      8.46 o
  11   6   2        6.02      -12.57     12.57 o
  12   6   2       54.14       64.51     12.74 o
  13   6   2       24.15       26.96     13.14 o
  14   6   2       97.98      132.17     16.76 o
  15   6   2       78.40       58.09     15.71 o
  16   6   2        0.92       12.71     13.43 o
  17   6   2        0.85       -3.06     16.30 o
  18   6   2       53.41       77.37     28.80 o
  19   6   2        6.09        8.67     24.29 o
  20   6   2       15.66       40.94     29.14 o
  21   6   2        0.07      -13.88     24.98 o
 -21   7   2        7.80       -0.48     17.69 o
 -20   7   2       12.27       13.75     17.41 o
 -19   7   2        0.39       -8.10     15.64 o
 -18   7   2       12.20       20.09     16.79 o
 -17   7   2        1.47        2.32     14.69 o
 -16   7   2        1.32       -8.98     21.33 o
 -15   7   2       36.71       40.29     19.04 o
 -14   7   2       23.93       30.36     14.85 o
 -13   7   2        2.92        5.10     12.52 o
 -12   7   2        1.65        1.48     12.53 o
 -11   7   2        2.46      -10.04     10.04 o
 -10   7   2        5.72       -9.84     10.55 o
  -9   7   2      135.96      133.00     25.40 o
  -8   7   2       25.55       13.61      9.65 o
  -7   7   2        6.00       -4.82     10.45 o
  -6   7   2      134.84      148.26     33.89 o
  -5   7   2       14.34       17.91      8.06 o
  -4   7   2      166.28      198.67     17.47 o
  -3   7   2       75.83       80.66     10.46 o
  -2   7   2       57.60       75.59     10.26 o
  -1   7   2      385.42      398.46     20.15 o
   0   7   2       76.74       85.35     13.32 o
   1   7   2       38.21       34.15      9.07 o
   2   7   2        0.39       -4.44      8.54 o
   3   7   2       43.06       49.55     10.35 o
   4   7   2        0.15        1.96      8.25 o
   5   7   2       22.01       25.87      9.06 o
   6   7   2       62.91       83.76     12.00 o
   7   7   2       27.90       29.69     10.10 o
   8   7   2        0.38       -2.26      8.90 o
   9   7   2       42.67        7.36     10.02 o
  10   7   2      121.54      122.45     15.87 o
  11   7   2        1.15       -6.96      9.44 o
  12   7   2        0.09       -0.04     10.43 o
  13   7   2       79.49       68.27     19.61 o
  14   7   2       19.28       37.92     14.89 o
  15   7   2       20.46       48.91     26.01 o
  16   7   2       26.86       21.16     19.78 o
  17   7   2        0.34        6.94     19.78 o
  18   7   2        7.81       19.78     22.90 o
  19   7   2        6.42       21.16     23.94 o
  20   7   2        0.19        2.78     23.59 o
 -20   8   2        3.40       19.94     26.33 o
 -19   8   2       10.77       11.80     19.55 o
 -18   8   2        7.88       -2.82     17.32 o
 -17   8   2       41.80       13.26     17.85 o
 -16   8   2        1.16       -2.70     17.11 o
 -15   8   2        0.02       -1.14     13.80 o
 -14   8   2        1.52      -14.56     14.96 o
 -13   8   2        2.29       27.58     15.12 o
 -12   8   2       52.92       65.37     16.63 o
 -11   8   2        1.28       -2.61     12.16 o
 -10   8   2        4.60       -7.03     10.90 o
  -9   8   2       75.40       97.76     25.25 o
  -8   8   2       56.81       42.68     14.01 o
  -7   8   2      281.59      355.03     27.40 o
  -6   8   2       66.00       95.70     17.83 o
  -5   8   2        0.32       19.21      9.63 o
  -4   8   2       36.01       24.01     11.10 o
  -3   8   2       29.58        2.54      9.24 o
  -2   8   2       62.82       55.30     12.20 o
  -1   8   2      109.68       80.87     20.12 o
   0   8   2       10.07       12.97     10.64 o
   1   8   2       59.38       63.77     11.50 o
   2   8   2      128.45      125.40     16.68 o
   3   8   2        2.53       15.68      9.18 o
   4   8   2       12.42        8.82      9.62 o
   5   8   2       19.83       11.63      9.39 o
   6   8   2       10.04       -0.43      8.78 o
   7   8   2      196.63      217.26     20.37 o
   8   8   2        3.49      -10.65     10.82 o
   9   8   2        9.16       -1.87      9.53 o
  10   8   2        4.05       -3.93     11.17 o
  11   8   2       10.15       11.87     13.02 o
  12   8   2        2.81        9.80     11.83 o
  13   8   2        7.98       34.80     16.36 o
  14   8   2       53.90       40.94     22.90 o
  15   8   2       40.20       72.86     29.84 o
  16   8   2        0.23       16.31     23.94 o
  17   8   2        0.20       -6.25     23.59 o
  18   8   2        1.21      -19.43     19.43 o
  19   8   2        9.59       22.90     28.10 o
 -18   9   2        0.05       16.61     20.44 o
 -17   9   2       18.14       11.36     19.18 o
 -16   9   2       12.38       23.96     18.49 o
 -15   9   2        0.72        7.65     17.90 o
 -14   9   2        0.01       -9.18     15.65 o
 -13   9   2       14.46      -10.80     28.12 o
 -12   9   2       29.04        1.19     26.22 o
 -11   9   2        0.71       18.34     15.33 o
 -10   9   2        1.71       -7.39     25.54 o
  -9   9   2        0.23      -11.82     16.61 o
  -8   9   2        0.13       -9.07     11.77 o
  -7   9   2        4.89        4.23     12.87 o
  -6   9   2       13.31       20.87     13.87 o
  -5   9   2       24.58        7.33     12.99 o
  -4   9   2       98.08       83.56     16.51 o
  -3   9   2       16.84       12.78     13.42 o
  -2   9   2        0.21       17.05     16.53 o
  -1   9   2       40.23       27.04     14.64 o
   0   9   2      175.38      165.68     25.39 o
   1   9   2        0.05      -11.48     11.48 o
   2   9   2       17.85       40.52     11.48 o
   3   9   2        2.20        3.26     10.96 o
   4   9   2       10.50       20.40     12.16 o
   5   9   2        5.60       -2.61     11.65 o
   6   9   2        3.40        8.69     11.89 o
   7   9   2        2.36        5.44     11.71 o
   8   9   2       12.09       17.85     12.59 o
   9   9   2        2.07        7.11     14.25 o
  10   9   2        0.11       -5.72     24.11 o
  11   9   2        0.77        6.87     14.51 o
  12   9   2       11.57      -12.49     17.69 o
  13   9   2        0.97       24.98     21.16 o
  14   9   2        0.06       42.33     24.63 o
  15   9   2        1.42       18.04     25.33 o
  16   9   2        4.50      -13.88     23.94 o
  17   9   2        0.18        9.37     24.98 o
 -16  10   2        0.46       -0.84     22.36 o
 -15  10   2        8.39        9.03     19.60 o
 -14  10   2        5.27       13.26     18.42 o
 -13  10   2        2.98      -16.49     16.49 o
 -12  10   2       23.69       33.58     18.48 o
 -11  10   2       13.73       16.55     17.09 o
 -10  10   2       12.75      -15.12     15.12 o
  -9  10   2        3.71        8.21     16.14 o
  -8  10   2        5.42       11.57     16.96 o
  -7  10   2        0.03       -5.61     22.48 o
  -6  10   2        1.52        7.30     19.79 o
  -5  10   2        1.05        9.84     17.96 o
  -4  10   2        5.17       22.62     17.48 o
  -3  10   2       13.37       19.55     20.15 o
  -2  10   2       54.12       54.31     22.13 o
  -1  10   2        1.27      -15.33     15.81 o
   0  10   2        7.63      -16.00     16.00 o
   1  10   2       12.42       11.42     19.00 o
   2  10   2       81.23       86.79     23.00 o
   3  10   2        7.19       12.81     11.49 o
   4  10   2       51.20       61.82     16.33 o
   5  10   2       32.60       20.61     14.52 o
   6  10   2       16.70       28.67     16.75 o
   7  10   2       18.23        4.92     16.47 o
   8  10   2       11.31       28.02     22.03 o
   9  10   2        0.18       -8.33     18.39 o
  10  10   2        0.48        1.73     20.12 o
  11  10   2        9.95       10.76     19.78 o
  12  10   2        8.04      -17.35     17.35 o
  13  10   2        0.13        0.69     20.12 o
  14  10   2        3.60       22.90     23.25 o
  15  10   2        1.42        4.86     26.72 o
 -13  11   2        9.18       58.81     22.94 o
 -12  11   2        0.98      -17.16     18.47 o
 -11  11   2        0.48       -8.32     18.45 o
 -10  11   2        0.37        3.37     18.15 o
  -9  11   2        0.91        9.34     17.34 o
  -8  11   2        3.29       18.24     17.84 o
  -7  11   2        1.49      -10.76     15.68 o
  -6  11   2       14.05      -11.68     15.87 o
  -5  11   2        0.91       14.24     16.74 o
  -4  11   2        7.70       10.77     22.40 o
  -3  11   2       20.90      -21.68     21.68 o
  -2  11   2        5.19       14.04     22.45 o
  -1  11   2        8.78        4.57     20.39 o
   0  11   2        2.11       23.13     23.31 o
   1  11   2        0.92       19.28     19.45 o
   2  11   2        1.70        6.39     20.73 o
   3  11   2        0.33       15.79     21.96 o
   4  11   2        0.73       13.43     15.12 o
   5  11   2        8.31       17.28     21.90 o
   6  11   2        0.59      -15.85     15.85 o
   7  11   2       11.08       25.59     50.48 o
   8  11   2       10.89       -1.40     19.26 o
   9  11   2        6.49        0.09     19.13 o
  10  11   2       11.86       23.94     26.37 o
  11  11   2        4.48       13.18     25.67 o
  12  11   2        1.56       -1.39     26.37 o
  -9  12   2        0.10      -16.13     21.00 o
  -8  12   2        2.77       -6.71     39.38 o
  -7  12   2        0.24       23.79     23.72 o
  -6  12   2        0.54       -0.69     21.47 o
  -5  12   2       12.88       12.49     35.39 o
  -4  12   2        1.43      -16.31     32.96 o
  -3  12   2        0.00      -19.78     31.23 o
  -2  12   2        4.97       25.33     35.39 o
  -1  12   2        0.09      -14.22     31.57 o
   0  12   2        1.63      -32.27     32.27 o
   1  12   2        0.50      -17.00     30.53 o
   2  12   2        1.07       46.14     35.04 o
   3  12   2        0.13       -5.20     30.18 o
   4  12   2        0.02      -13.88     30.18 o
   5  12   2        0.01        7.63     37.12 o
 -25   1   3       34.64        4.04     14.77 o
 -24   1   3       13.20       17.39     13.48 o
 -23   1   3       13.70        7.38     10.86 o
 -22   1   3        0.45        3.03     10.28 o
 -21   1   3        0.34       -9.04      9.04 o
 -20   1   3        0.26       -7.95      7.95 o
 -19   1   3       43.32       37.57     10.77 o
 -18   1   3      194.41      216.33     17.70 o
 -17   1   3      189.97      183.89     15.63 o
 -16   1   3        0.54       14.86      8.53 o
 -15   1   3        1.04       -3.27      6.61 o
 -14   1   3      120.94      104.50     15.35 o
 -13   1   3      607.10      565.44     19.35 o
 -12   1   3     2002.17     2007.59     30.46 o
 -11   1   3        0.05        2.51      7.11 o
 -10   1   3     1048.83     1102.24     20.14 o
  -9   1   3      470.57      532.89     13.77 o
  -8   1   3      661.86      844.69     15.19 o
  -7   1   3      668.71      869.51     13.36 o
  -6   1   3       37.78       54.99      5.53 o
  -5   1   3     7147.15     6856.36     44.93 o
  -4   1   3     2786.56     2590.99     25.29 o
  -3   1   3       24.88       19.85      3.61 o
  -2   1   3      584.84      601.83     15.21 o
  -1   1   3      641.82      639.69     15.68 o
   0   1   3    12375.11    11787.24     84.66 o
   2   1   3     1866.20     1780.86     17.67 o
   3   1   3       36.74       53.25      7.97 o
   4   1   3      554.78      592.91     13.17 o
   5   1   3        1.97       -0.66      4.48 o
   6   1   3        3.45        9.36      4.52 o
   7   1   3       28.23       28.50      5.73 o
   8   1   3      750.26      773.22     17.18 o
   9   1   3     2107.22     2098.04     27.85 o
  10   1   3      176.12      179.94     11.83 o
  11   1   3       84.92       61.19     10.11 o
  12   1   3      366.17      366.03     17.29 o
  13   1   3      275.17      262.95     19.82 o
  14   1   3      599.03      627.67     27.25 o
  15   1   3      106.44      105.79     18.43 o
  16   1   3        7.00        0.71      8.08 o
  17   1   3        0.31       -9.25     10.81 o
  18   1   3        2.66        6.65     13.26 o
  19   1   3       12.87       44.04     16.84 o
  20   1   3        2.21       -1.73     21.86 o
  21   1   3       25.32       43.76     20.12 o
  22   1   3       12.68        9.05     16.53 o
  23   1   3        0.98        1.63     18.32 o
 -25   2   3       28.44       62.40     16.18 o
 -24   2   3        6.44       17.05     13.27 o
 -23   2   3       15.75        7.91     12.71 o
 -22   2   3        3.56       11.56     11.51 o
 -21   2   3        4.26       23.52     11.00 o
 -20   2   3        8.68        3.43      9.75 o
 -19   2   3      146.02      196.99     18.35 o
 -18   2   3       68.77       83.58     15.47 o
 -17   2   3        4.86        2.83      8.38 o
 -16   2   3        0.80        8.41      7.96 o
 -15   2   3        1.02        0.62      6.54 o
 -14   2   3      334.19      355.90     26.12 o
 -13   2   3      131.76      144.17     12.42 o
 -12   2   3      894.68      913.29     21.57 o
 -11   2   3      414.86      400.38     16.90 o
 -10   2   3      149.91      130.62     15.02 o
  -9   2   3       65.69       66.01      7.14 o
  -8   2   3       52.24       32.16      5.66 o
  -7   2   3        0.92       17.25      6.65 o
  -6   2   3     6057.31     6410.54     58.55 o
  -5   2   3      144.16      120.63      6.54 o
  -4   2   3       19.04       17.34      4.71 o
  -3   2   3       60.95       59.57      5.56 o
  -2   2   3       61.71       86.87      8.37 o
  -1   2   3      249.60      228.65      8.81 o
   0   2   3      121.90      104.33      4.09 o
   1   2   3     1337.34     1334.77     13.79 o
   2   2   3      641.06      596.00     14.30 o
   3   2   3      621.90      686.63     15.12 o
   4   2   3      160.37      168.60      8.84 o
   5   2   3      164.62      162.04      8.61 o
   6   2   3      364.20      404.36     12.19 o
   7   2   3     2253.47     2193.53     25.75 o
   8   2   3      448.20      456.83     16.47 o
   9   2   3      160.41      162.61     12.31 o
  10   2   3        9.81       11.64      6.74 o
  11   2   3        1.43        6.75      7.30 o
  12   2   3       28.46       26.14      8.65 o
  13   2   3      121.37      111.11     12.98 o
  14   2   3       16.95       14.16      9.29 o
  15   2   3       39.51       37.11     11.36 o
  16   2   3        0.81        4.30     10.41 o
  17   2   3        1.47       23.72     11.75 o
  18   2   3       23.96       13.73     13.42 o
  19   2   3       46.34       32.50     13.26 o
  20   2   3       42.73       58.68     17.79 o
  21   2   3        8.13       22.10     17.39 o
  22   2   3        0.07       -0.19     15.68 o
  23   2   3        5.60        5.80     16.91 o
 -25   3   3        3.50       -4.90     13.38 o
 -24   3   3       10.61        7.63     12.68 o
 -23   3   3        1.92      -11.39     11.39 o
 -22   3   3       13.75       13.46     11.28 o
 -21   3   3       10.35       28.25     11.87 o
 -20   3   3        3.74        1.97      8.36 o
 -19   3   3       18.59        6.24      9.72 o
 -18   3   3      113.45      151.01     15.69 o
 -17   3   3       59.70       44.60     10.29 o
 -16   3   3       31.00       10.57     13.17 o
 -15   3   3       42.96       34.47      9.03 o
 -14   3   3       32.50       21.74      8.57 o
 -13   3   3       88.86       70.52     11.95 o
 -12   3   3      176.47      207.70     18.35 o
 -11   3   3       25.05       43.66     15.36 o
 -10   3   3       17.99       22.32      9.84 o
  -9   3   3       34.89       54.10     18.15 o
  -8   3   3      623.91      712.72     49.86 o
  -7   3   3      528.88      574.57     17.68 o
  -6   3   3      220.64      268.49     18.60 o
  -5   3   3      497.02      494.07     20.23 o
  -4   3   3      777.17      768.64     22.68 o
  -3   3   3     1200.07     1369.37     24.30 o
  -2   3   3      721.34      825.89     19.25 o
  -1   3   3       11.45       12.33      4.21 o
   0   3   3       30.82       46.01      4.91 o
   1   3   3      717.76      736.35     13.11 o
   2   3   3      141.31      147.39      7.23 o
   3   3   3       98.41      144.84     15.00 o
   4   3   3        0.03        3.35      4.52 o
   5   3   3      416.45      457.46     22.49 o
   6   3   3      390.60      381.57     14.50 o
   7   3   3       33.00       47.75      7.60 o
   8   3   3       40.89       30.09      9.14 o
   9   3   3      138.71      122.23     11.68 o
  10   3   3       71.82       84.89     10.91 o
  11   3   3       25.29       12.72     10.07 o
  12   3   3       12.80       28.03      9.60 o
  13   3   3       19.95        9.45      8.56 o
  14   3   3        4.29       14.49      9.70 o
  15   3   3      131.42      137.08     15.75 o
  16   3   3       89.65       88.94     15.74 o
  17   3   3        4.82       14.44     14.59 o
  18   3   3        0.01       -4.72     22.38 o
  19   3   3       38.82       61.41     19.14 o
  20   3   3       31.93       68.32     20.73 o
  21   3   3        0.07        2.58     14.58 o
  22   3   3        0.03       21.87     16.36 o
  23   3   3        1.22      -17.40     17.40 o
 -24   4   3       48.84       27.71     21.63 o
 -23   4   3        0.25       -1.66     12.40 o
 -22   4   3        0.01      -12.32     12.32 o
 -21   4   3        0.55        7.98     11.76 o
 -20   4   3       30.26       27.52     20.58 o
 -19   4   3      116.36      132.82     16.67 o
 -18   4   3       27.27       30.84     11.09 o
 -17   4   3        6.72        7.64      8.95 o
 -16   4   3       39.20       36.17     17.78 o
 -15   4   3       11.76       -1.43     13.48 o
 -14   4   3       32.90       39.93     13.25 o
 -13   4   3      594.19      664.46     31.35 o
 -12   4   3      262.40      287.26     28.95 o
 -11   4   3      961.62      862.46     28.20 o
 -10   4   3      256.20      255.33     18.39 o
  -9   4   3       14.39       21.22     13.32 o
  -8   4   3        1.28       -5.11      5.11 o
  -7   4   3     1877.73     1829.46     33.86 o
  -6   4   3      259.14      233.21     11.47 o
  -5   4   3     3595.99     4028.42     89.17 o
  -4   4   3        0.99        0.89      7.44 o
  -3   4   3      164.81      167.51     16.14 o
  -2   4   3       24.19       20.00      5.75 o
  -1   4   3       17.65       13.12      4.83 o
   0   4   3        7.12        8.92      9.54 o
   1   4   3     1137.93     1060.44     25.15 o
   2   4   3     2436.77     2166.99     28.75 o
   3   4   3     3168.09     3066.42     30.42 o
   4   4   3       76.94       56.24      7.46 o
   5   4   3      132.47      121.63     14.17 o
   6   4   3     1023.93      859.00     21.03 o
   7   4   3      923.47      907.24     21.49 o
   8   4   3      609.30      662.22     22.02 o
   9   4   3       94.22       70.85     10.38 o
  10   4   3       18.82       41.08      9.73 o
  11   4   3        2.61       -0.43      8.01 o
  12   4   3      172.68      164.04     15.47 o
  13   4   3       57.28       54.32     11.24 o
  14   4   3       91.34      111.57     18.33 o
  15   4   3      125.26      148.64     18.57 o
  16   4   3      119.49      124.70     21.34 o
  17   4   3        2.97      -12.13     12.13 o
  18   4   3       17.46       10.02     16.65 o
  19   4   3       79.17       89.43     21.66 o
  20   4   3       77.29       60.72     30.18 o
  21   4   3        0.39       11.45     25.67 o
  22   4   3       17.51       36.08     30.18 o
 -23   5   3        0.09       -0.40     13.37 o
 -22   5   3        3.43       25.02     13.50 o
 -21   5   3        4.64       -9.98      9.98 o
 -20   5   3        0.00       -4.08     10.02 o
 -19   5   3        6.22       12.64     11.22 o
 -18   5   3       10.41       27.31     12.85 o
 -17   5   3       51.87       47.17     15.53 o
 -16   5   3        0.00        9.55     10.51 o
 -15   5   3        1.75       -6.90     13.65 o
 -14   5   3        1.48       -0.92     10.04 o
 -13   5   3        0.09       -5.09      8.75 o
 -12   5   3     1907.86     1948.39     44.49 o
 -11   5   3      161.90      172.26     42.65 o
 -10   5   3        3.81       10.95      8.97 o
  -9   5   3      116.58      147.92     15.69 o
  -8   5   3      107.92      121.07     13.92 o
  -7   5   3       17.63        6.61     12.37 o
  -6   5   3       63.29       94.11     12.12 o
  -5   5   3       74.68       84.88     11.11 o
  -4   5   3       19.63       24.90      8.22 o
  -3   5   3      165.15      178.34     14.25 o
  -2   5   3      335.44      331.10     21.38 o
  -1   5   3      203.11      202.96     14.66 o
   0   5   3      550.32      519.61     14.27 o
   1   5   3       70.31       62.00      7.75 o
   2   5   3       32.12       46.45      7.52 o
   3   5   3        3.90       -3.50      5.33 o
   4   5   3      145.16      165.48     11.88 o
   5   5   3      214.11      243.52     14.38 o
   6   5   3      743.72      683.58     20.43 o
   7   5   3      118.56      113.90     17.73 o
   8   5   3       45.96       26.00      9.36 o
   9   5   3      184.99      170.27     19.76 o
  10   5   3        0.12       -7.62      7.62 o
  11   5   3       36.72        4.04      8.66 o
  12   5   3       11.66       -6.80      8.08 o
  13   5   3      157.05      170.45     28.32 o
  14   5   3        0.09       -9.13     10.28 o
  15   5   3        0.75       -7.11     12.49 o
  16   5   3        0.07       10.18     14.09 o
  17   5   3        1.29       10.34     14.30 o
  18   5   3        8.59       28.47     16.25 o
  19   5   3       10.60       46.74     20.67 o
  20   5   3        3.88        2.43     23.94 o
  21   5   3        0.82       -7.63     23.25 o
  22   5   3        5.77        4.86     28.10 o
 -23   6   3        4.70       -9.00     19.80 o
 -22   6   3        0.12      -12.55     12.55 o
 -21   6   3       19.70        9.71     13.02 o
 -20   6   3       16.23       31.32     13.42 o
 -19   6   3       44.50       50.29     17.35 o
 -18   6   3        0.82        6.86     12.85 o
 -17   6   3       10.24       12.32     21.38 o
 -16   6   3       38.04       43.02     20.61 o
 -15   6   3        3.32        3.88     11.27 o
 -14   6   3       64.41       69.93     19.66 o
 -13   6   3       12.73       -9.30      9.30 o
 -12   6   3       55.90       57.67     36.13 o
 -11   6   3       91.33      119.68     17.35 o
 -10   6   3      816.19      922.86     58.15 o
  -9   6   3      425.78      451.26     26.93 o
  -8   6   3      385.16      425.60     44.30 o
  -7   6   3      301.55      277.20     22.49 o
  -6   6   3       56.05       52.51      9.87 o
  -5   6   3       59.05       53.33     11.57 o
  -4   6   3       27.83       32.34      9.89 o
  -3   6   3      185.16      233.00     17.17 o
  -2   6   3       94.33      103.01     10.45 o
  -1   6   3        0.09        0.71      6.65 o
   0   6   3       17.64        4.67      6.63 o
   1   6   3        0.52        0.95      6.03 o
   2   6   3       88.43      110.72     10.82 o
   3   6   3       37.01       36.99      8.19 o
   4   6   3        3.49        6.83      7.30 o
   5   6   3        1.57        7.98      7.83 o
   6   6   3      769.41      701.98     22.32 o
   7   6   3       27.97       45.82      9.85 o
   8   6   3       11.35       22.90      9.35 o
   9   6   3      483.51      469.39     41.35 o
  10   6   3      138.08      116.86     15.71 o
  11   6   3       12.81       12.92     11.57 o
  12   6   3      107.69      140.40     19.35 o
  13   6   3        8.06       16.31     18.04 o
  14   6   3       18.94        1.21     13.75 o
  15   6   3       15.68       -4.74     13.92 o
  16   6   3       24.12       33.21     16.48 o
  17   6   3        0.88      -14.89     15.16 o
  18   6   3       11.30       11.10     24.63 o
  19   6   3        2.04       -3.82     23.94 o
  20   6   3        0.00      -11.10     24.98 o
  21   6   3       11.59       47.88     31.57 o
 -21   7   3        2.65       12.94     14.13 o
 -20   7   3        5.85        9.20     17.25 o
 -19   7   3        5.55        8.34     16.53 o
 -18   7   3       32.68       35.26     17.89 o
 -17   7   3        0.74       -5.04     14.34 o
 -16   7   3       12.43       -9.77     12.16 o
 -15   7   3       19.19        9.06     23.79 o
 -14   7   3        0.20        1.89     13.66 o
 -13   7   3        5.99       17.75     14.18 o
 -12   7   3       15.32        4.44     24.63 o
 -11   7   3        1.67        7.11     12.16 o
 -10   7   3      218.94      194.87     21.33 o
  -9   7   3       49.19       43.07     12.76 o
  -8   7   3       25.28       10.59     21.46 o
  -7   7   3       32.44       25.04     12.11 o
  -6   7   3       22.85       13.22     11.36 o
  -5   7   3      549.74      569.04     30.17 o
  -4   7   3      322.31      288.61     22.88 o
  -3   7   3      363.48      381.26     23.43 o
  -2   7   3       60.36       46.24     16.22 o
  -1   7   3      211.29      199.79     22.67 o
   0   7   3      234.69      299.61     27.40 o
   1   7   3      820.97      890.86     27.31 o
   2   7   3       30.93       35.21     10.74 o
   3   7   3       24.23       33.58     10.98 o
   4   7   3        9.05       16.51      8.67 o
   5   7   3       40.26       28.22     12.98 o
   6   7   3        9.89       13.07     10.06 o
   7   7   3        0.90        3.48      8.90 o
   8   7   3        1.91       36.03     11.36 o
   9   7   3      165.36      204.04     22.56 o
  10   7   3       19.53       29.41     14.03 o
  11   7   3        2.98       21.71     17.52 o
  12   7   3      162.43      186.82     24.34 o
  13   7   3       20.86       -4.42     13.21 o
  14   7   3       55.57       76.47     23.07 o
  15   7   3        0.20      -12.66     12.66 o
  16   7   3        1.36       -6.14     38.51 o
  17   7   3        0.02       11.45     20.47 o
  18   7   3        5.35       64.53     24.98 o
  19   7   3        1.32        0.35     23.94 o
 -20   8   3        4.52        5.84     25.46 o
 -19   8   3        5.39        8.46     18.98 o
 -18   8   3       35.46       30.59     19.20 o
 -17   8   3        0.02       13.23     16.92 o
 -16   8   3        0.50        6.92     15.65 o
 -15   8   3        4.13      -11.21     13.56 o
 -14   8   3        0.14       19.23     15.06 o
 -13   8   3       12.04       17.25     15.81 o
 -12   8   3        0.30        9.13     13.63 o
 -11   8   3        1.07        2.76     13.00 o
 -10   8   3        0.12       22.88     14.03 o
  -9   8   3        1.64      -11.14     11.14 o
  -8   8   3        0.00       22.09     12.93 o
  -7   8   3      126.62      133.34     30.20 o
  -6   8   3       80.32       67.41     16.82 o
  -5   8   3        5.14        0.31     11.77 o
  -4   8   3       20.19       21.10     17.40 o
  -3   8   3       12.81       -1.21     11.09 o
  -2   8   3       46.31       42.60     13.28 o
  -1   8   3       53.40       86.39     32.27 o
   0   8   3      282.14      298.03     47.88 o
   1   8   3        4.89       28.69     13.12 o
   2   8   3        1.52       -7.92     15.96 o
   3   8   3        0.06       14.77     28.97 o
   4   8   3       19.04       15.53     11.55 o
   5   8   3        0.03       -7.58     12.32 o
   6   8   3        6.17        7.61     12.35 o
   7   8   3       43.10        6.04     20.64 o
   8   8   3        0.38       -3.82     12.38 o
   9   8   3       27.18       25.20     29.14 o
  10   8   3        0.60       21.30     13.61 o
  11   8   3       19.18        8.17     14.00 o
  12   8   3       20.99        2.08     14.89 o
  13   8   3        5.07       -1.36     17.87 o
  14   8   3        3.02        9.96     17.34 o
  15   8   3        1.75        9.69     17.08 o
  16   8   3        2.50       18.04     23.25 o
  17   8   3        1.41       12.84     23.94 o
  18   8   3       16.08       34.35     24.98 o
 -18   9   3       24.66      -12.47     25.86 o
 -17   9   3        6.12       54.68     21.59 o
 -16   9   3       26.79       20.46     17.90 o
 -15   9   3        6.60        9.45     18.30 o
 -14   9   3       18.08       16.47     17.40 o
 -13   9   3       49.58       21.80     17.90 o
 -12   9   3       14.01       21.41     15.68 o
 -11   9   3        4.82       -8.39     14.10 o
 -10   9   3        0.61        2.56     13.76 o
  -9   9   3        2.37       27.87     15.70 o
  -8   9   3        0.15      -12.50     12.50 o
  -7   9   3        0.15        7.36     13.56 o
  -6   9   3       20.87       20.20     13.61 o
  -5   9   3       21.55       27.90     13.59 o
  -4   9   3       44.61       41.63     15.44 o
  -3   9   3        4.94        5.66     13.32 o
  -2   9   3      244.50      247.66     31.87 o
  -1   9   3        0.23        3.35     16.79 o
   0   9   3       27.72       69.99     20.94 o
   1   9   3       60.19       82.23     33.31 o
   2   9   3        5.50        4.80     15.44 o
   3   9   3        4.30        7.21     13.00 o
   4   9   3        0.06      -12.26     12.26 o
   5   9   3        0.17        7.96     13.22 o
   6   9   3        4.81      -22.06     27.24 o
   7   9   3        9.08       25.09     14.87 o
   8   9   3       28.78       19.09     16.31 o
   9   9   3       60.65       77.21     53.60 o
  10   9   3        3.77        6.06     14.75 o
  11   9   3       16.29        2.50     22.38 o
  12   9   3       30.53       39.54     18.59 o
  13   9   3       13.26        6.62     16.55 o
  14   9   3       31.82       93.33     29.84 o
  15   9   3       37.31       46.49     28.45 o
  16   9   3       15.53       26.72     28.10 o
 -16  10   3        0.69       37.85     29.50 o
 -15  10   3        2.26       -0.36     18.12 o
 -14  10   3        3.89      -14.07     17.80 o
 -13  10   3        1.03       11.65     18.69 o
 -12  10   3        0.81        8.69     16.74 o
 -11  10   3        0.95      -16.04     16.04 o
 -10  10   3        3.36      -14.77     14.77 o
  -9  10   3        0.61       -6.69     14.48 o
  -8  10   3        3.56        2.39     13.96 o
  -7  10   3       49.92       57.09     19.67 o
  -6  10   3       10.96        5.14     14.98 o
  -5  10   3       70.77       57.81     18.53 o
  -4  10   3       33.83       15.12     15.20 o
  -3  10   3        4.59        0.90     17.78 o
  -2  10   3       27.89       34.03     23.25 o
  -1  10   3        0.00       14.53     36.43 o
   0  10   3        4.08        5.62     18.89 o
   1  10   3        4.60      -16.30     16.30 o
   2  10   3        0.11       -5.66     17.54 o
   3  10   3       14.10       -2.12     14.66 o
   4  10   3        0.13       10.50     15.39 o
   5  10   3        0.30        5.51     15.24 o
   6  10   3       18.43       13.88     15.60 o
   7  10   3        3.88       43.15     18.51 o
   8  10   3        2.87       11.16     18.76 o
   9  10   3        0.03      -17.78     19.95 o
  10  10   3        0.19       -7.28     21.16 o
  11  10   3        0.62       -2.08     21.16 o
  12  10   3        3.84      -19.08     19.08 o
  13  10   3        9.78       26.72     23.59 o
  14  10   3        0.84        8.67     23.25 o
 -13  11   3        2.45      -25.76     25.76 o
 -12  11   3        0.60      -15.32     17.67 o
 -11  11   3        0.03        3.72     17.41 o
 -10  11   3        0.22        3.52     20.92 o
  -9  11   3        0.14      -15.00     15.88 o
  -8  11   3        0.31       10.77     16.20 o
  -7  11   3        0.00      -14.33     15.56 o
  -6  11   3        0.03      -15.46     15.46 o
  -5  11   3       37.49       36.88     18.16 o
  -4  11   3        0.24      -10.76     21.19 o
  -3  11   3        4.02      -12.27     21.23 o
  -2  11   3        0.83       20.90     21.31 o
  -1  11   3        2.65       11.06     22.55 o
   0  11   3        0.08       -2.69     20.82 o
   1  11   3        8.65       34.50     24.65 o
   2  11   3        1.80      -20.18     20.35 o
   3  11   3       22.27       38.62     23.40 o
   4  11   3        4.53       -0.99     22.44 o
   5  11   3        1.14       13.15     23.17 o
   6  11   3       11.01        4.16     28.10 o
   7  11   3        3.00      -11.80     30.18 o
  -8  12   3        8.33        4.07     23.69 o
  -7  12   3        0.02       -6.24     19.85 o
  -6  12   3        0.11        6.88     28.05 o
  -5  12   3        4.18       14.47     26.09 o
  -4  12   3        1.85        5.06     23.54 o
  -3  12   3        0.33       15.27     24.43 o
  -2  12   3        0.29       14.40     24.61 o
  -1  12   3        0.78        4.93     25.86 o
   0  12   3        0.11       -3.90     31.57 o
   1  12   3        7.02        4.78     24.44 o
   2  12   3        9.76       -1.43     54.12 o
   3  12   3       13.76       66.27     41.63 o
   4  12   3       11.26       57.94     42.67 o
   5  12   3        0.87       -6.59     37.82 o
   6  12   3        7.49       57.94     43.37 o
 -25   0   4       45.87       52.01     22.78 o
 -24   0   4       86.42      111.35     26.05 o
 -23   0   4      105.97      149.11     28.01 o
 -22   0   4       12.69        8.49     15.31 o
 -21   0   4        0.56        4.59     14.08 o
 -20   0   4        9.06       -9.65     14.05 o
 -19   0   4      246.63      241.78     28.97 o
 -18   0   4      181.34      234.37     25.34 o
 -17   0   4      379.14      411.52     30.81 o
 -16   0   4        5.06        1.94     11.03 o
 -15   0   4      282.23      309.96     25.09 o
 -14   0   4       40.32       14.97     10.19 o
 -13   0   4      294.56      336.23     93.33 o
 -12   0   4      568.30      591.34     26.19 o
 -11   0   4     1168.60     1147.31     41.81 o
 -10   0   4     1041.04     1117.95     27.59 o
  -9   0   4      418.42      476.33     16.70 o
  -8   0   4       57.95       78.00      7.46 o
  -7   0   4     1769.38     1695.89     38.16 o
  -6   0   4     1859.48     1471.06     32.96 o
  -5   0   4     4942.43     4600.11     38.63 o
  -4   0   4       91.19      101.50      7.97 o
  -3   0   4      466.66      452.77     11.64 o
  -2   0   4      774.64      729.60     13.61 o
  -1   0   4      110.48      107.55     10.76 o
   0   0   4     3184.64     3006.31     37.47 o
   3   0   4     2023.59     1730.36     25.61 o
   4   0   4      332.92      298.38     24.63 o
   5   0   4      342.42      292.82     25.33 o
   6   0   4     3260.12     3126.36     68.00 o
   7   0   4     1755.90     1701.78     53.43 o
   8   0   4     4062.56     4096.94     56.77 o
   9   0   4      277.33      252.57     19.66 o
  10   0   4        5.54       10.47     10.79 o
  11   0   4       55.53       66.80     18.39 o
  12   0   4      140.70      110.45     30.36 o
  13   0   4      198.20      214.51     24.85 o
  14   0   4      191.88      228.62     23.87 o
  15   0   4       12.05       -5.42     12.05 o
  16   0   4        0.86       -5.92     26.37 o
  17   0   4        0.01        9.54     13.98 o
  18   0   4       10.37        1.73     18.74 o
  19   0   4        0.67       10.76     21.51 o
  20   0   4       26.33       98.19     31.92 o
  21   0   4       60.53      102.00     33.65 o
  22   0   4        0.70      -11.45     23.59 o
  23   0   4        0.30      -12.14     25.67 o
 -25   1   4        0.08       10.31     12.76 o
 -24   1   4        8.34       20.66     13.97 o
 -23   1   4        0.03       17.20     11.93 o
 -22   1   4        4.07       12.52     10.47 o
 -21   1   4        3.24       10.37     10.52 o
 -20   1   4       11.21       -2.59      9.66 o
 -19   1   4        0.28        0.76      8.68 o
 -18   1   4       59.48       50.26     17.83 o
 -17   1   4        1.74        8.89      8.68 o
 -16   1   4        0.16        4.00      7.86 o
 -15   1   4      187.16      200.70     14.57 o
 -14   1   4        8.09        5.13      6.73 o
 -13   1   4       22.39       15.11      6.76 o
 -12   1   4     1070.55     1105.30     22.46 o
 -11   1   4       30.88       30.14      6.11 o
 -10   1   4      113.83      117.53      8.86 o
  -9   1   4      696.59      745.63     14.25 o
  -8   1   4      373.89      352.60      9.08 o
  -7   1   4      177.77      161.61     11.34 o
  -6   1   4      557.34      687.30     30.36 o
  -5   1   4       93.13       72.88     19.08 o
  -4   1   4      625.22      604.54     14.92 o
  -3   1   4       77.49       66.65      4.00 o
  -2   1   4      171.53      213.72     16.65 o
  -1   1   4        0.96        1.73      3.47 o
   2   1   4        8.23       15.49      3.62 o
   3   1   4       42.81       44.16      6.19 o
   4   1   4      823.57      912.57     23.06 o
   5   1   4       33.72       35.05     11.10 o
   6   1   4      698.62      751.31     26.13 o
   7   1   4        0.74        1.67      5.05 o
   8   1   4       48.45       45.52      7.71 o
   9   1   4        7.65        7.35      5.80 o
  10   1   4       76.95       84.67      9.32 o
  11   1   4       54.02       62.04      9.37 o
  12   1   4        0.68       -1.91      6.92 o
  13   1   4      354.53      355.78     20.63 o
  14   1   4      221.21      249.52     27.08 o
  15   1   4      126.86      161.10     45.62 o
  16   1   4        5.53       -1.84     13.53 o
  17   1   4        2.23       -5.46     10.08 o
  18   1   4       20.90        6.39     11.97 o
  19   1   4        1.13       -7.71     12.39 o
  20   1   4        1.40       -3.80     15.40 o
  21   1   4        4.85      -15.82     15.82 o
  22   1   4        7.95       -3.56     18.15 o
  23   1   4        0.27       -8.97     30.88 o
 -25   2   4        1.91        2.06     13.33 o
 -24   2   4        3.67        7.23     13.00 o
 -23   2   4        3.05      -10.92     10.92 o
 -22   2   4        9.35       15.02     12.12 o
 -21   2   4       54.31       31.78     12.56 o
 -20   2   4       75.15      119.81     18.36 o
 -19   2   4       92.86      102.21     15.57 o
 -18   2   4       59.81       72.95     12.25 o
 -17   2   4       16.20        6.78      7.40 o
 -16   2   4       59.47       41.74     12.57 o
 -15   2   4      137.70      166.40     14.03 o
 -14   2   4       24.62       20.76      7.74 o
 -13   2   4       18.04       28.27      7.14 o
 -12   2   4      354.49      413.60     17.36 o
 -11   2   4      715.05      694.27     17.85 o
 -10   2   4      447.48      442.69     14.11 o
  -9   2   4       54.80       57.80      6.41 o
  -8   2   4       74.28       79.59      5.92 o
  -7   2   4      173.20      179.56     22.12 o
  -6   2   4     5151.18     5676.27     30.74 o
  -5   2   4      642.27      601.17     10.34 o
  -4   2   4      526.78      471.66     10.07 o
  -3   2   4     2049.91     2132.35     47.88 o
  -2   2   4      937.45     1085.26     35.04 o
  -1   2   4      130.94      127.68     16.31 o
   0   2   4     1028.60     1103.63     28.45 o
   1   2   4        8.46        3.92      2.81 o
   2   2   4      151.60      153.12      7.34 o
   3   2   4      329.20      329.61     11.88 o
   4   2   4      286.31      318.60     12.86 o
   5   2   4      122.55      127.08     10.33 o
   6   2   4       29.45       37.88     10.05 o
   7   2   4      517.77      480.00     15.72 o
   8   2   4      141.10      140.51      9.52 o
   9   2   4      273.75      309.56     14.31 o
  10   2   4       13.78       25.01     10.83 o
  11   2   4        0.01       -0.53      7.41 o
  12   2   4       77.18       80.19     14.81 o
  13   2   4      137.45      141.28     20.08 o
  14   2   4       14.34      -18.39     18.39 o
  15   2   4      256.33      255.70     83.27 o
  16   2   4       11.45       17.34     13.63 o
  17   2   4       13.18       18.41     15.65 o
  18   2   4        0.38        0.34     15.07 o
  19   2   4        1.82       -6.18     12.52 o
  20   2   4       36.92       42.59     16.22 o
  21   2   4       28.42       45.54     20.85 o
  22   2   4        7.03        7.54     19.78 o
  23   2   4        0.13       -7.63     28.45 o
 -25   3   4       19.35       16.09     13.72 o
 -24   3   4       39.84       45.62     15.65 o
 -23   3   4        0.13       14.73     12.83 o
 -22   3   4       19.11       39.91     14.67 o
 -21   3   4        0.31       -7.75      9.65 o
 -20   3   4       19.56       15.90     10.69 o
 -19   3   4        0.22       21.44     10.42 o
 -18   3   4       68.46       73.93     12.58 o
 -17   3   4      137.84      138.43     15.10 o
 -16   3   4       69.59       64.44     11.24 o
 -15   3   4       63.78       56.85     10.45 o
 -14   3   4       21.37       10.70      7.66 o
 -13   3   4      565.94      625.23     20.84 o
 -12   3   4      291.54      305.38     15.99 o
 -11   3   4     1536.13     1378.89     24.90 o
 -10   3   4       76.25       72.83      8.39 o
  -9   3   4      280.78      298.07     20.74 o
  -8   3   4       13.54       -2.59      5.95 o
  -7   3   4      192.12      225.02     17.78 o
  -6   3   4      298.18      323.50     14.42 o
  -5   3   4      485.24      515.25     14.85 o
  -4   3   4       80.40       78.79      6.61 o
  -3   3   4       25.41       18.85      5.61 o
  -2   3   4       27.24       24.52      5.59 o
  -1   3   4        4.43        3.32      5.31 o
   0   3   4     1579.37     1440.03     17.57 o
   1   3   4     7352.30     7125.78     47.80 o
   2   3   4     4852.40     4921.23     44.50 o
   3   3   4       11.70        3.82      8.33 o
   4   3   4      407.40      404.30     18.91 o
   5   3   4       12.42       13.04      6.74 o
   6   3   4      507.06      550.47     14.36 o
   7   3   4       12.62        4.19      5.96 o
   8   3   4      241.61      227.99     25.89 o
   9   3   4      268.23      267.06     15.54 o
  10   3   4      109.65      110.01     11.46 o
  11   3   4        7.57       12.34      9.11 o
  12   3   4       41.89       25.63     17.69 o
  13   3   4        6.87       23.12     13.34 o
  14   3   4      218.54      183.69     23.86 o
  15   3   4       51.60       49.69     15.17 o
  16   3   4        0.14      -19.78     19.78 o
  17   3   4        0.19        8.08     26.54 o
  18   3   4        4.56        3.04     16.22 o
  19   3   4        0.12       -9.32     14.75 o
  20   3   4        1.96       20.45     18.38 o
  21   3   4        2.73       -0.52     14.51 o
  22   3   4       11.17       15.64     20.89 o
 -24   4   4        2.01       12.95     13.76 o
 -23   4   4        0.56       -6.11     14.71 o
 -22   4   4       11.44        9.46     16.83 o
 -21   4   4       24.13       42.38     13.19 o
 -20   4   4        2.90        0.36      9.96 o
 -19   4   4       33.92       27.91     13.57 o
 -18   4   4       44.55       14.26     13.56 o
 -17   4   4        4.80       23.08     11.12 o
 -16   4   4        0.00       -2.68      8.14 o
 -15   4   4        9.36        5.73      7.70 o
 -14   4   4        0.97        6.43      7.33 o
 -13   4   4       11.00       13.26      9.35 o
 -12   4   4        0.08       -3.94      9.51 o
 -11   4   4       10.14       14.60      9.11 o
 -10   4   4      122.70      135.01     14.11 o
  -9   4   4      348.60      371.86     20.46 o
  -8   4   4       29.57       25.33      8.29 o
  -7   4   4        0.58        5.74      7.98 o
  -6   4   4      221.51      194.69     26.54 o
  -5   4   4      511.74      569.98     16.27 o
  -4   4   4      309.94      382.51     13.45 o
  -3   4   4      641.80      698.32     25.41 o
  -2   4   4      301.38      313.16     11.56 o
  -1   4   4       71.02       69.51      8.89 o
   0   4   4      272.22      272.18     12.47 o
   1   4   4      507.48      554.34     13.45 o
   2   4   4       58.36       85.21      9.64 o
   3   4   4        8.26        6.46      4.96 o
   4   4   4       83.63       56.89      8.10 o
   5   4   4      172.36      185.67     13.38 o
   6   4   4       24.55       25.59      7.89 o
   7   4   4       99.56       86.21     10.06 o
   8   4   4       29.27       26.99      9.19 o
   9   4   4        0.77        5.78      9.02 o
  10   4   4      320.92      305.63     20.32 o
  11   4   4        6.51       21.15     12.06 o
  12   4   4        0.00       -7.10      9.50 o
  13   4   4      204.47      204.88     23.17 o
  14   4   4       22.03       42.88     23.59 o
  15   4   4        4.13        6.68     22.38 o
  16   4   4       12.26       14.38     14.16 o
  17   4   4       19.61       45.18     16.33 o
  18   4   4        2.02       -8.15     14.72 o
  19   4   4       15.07       -0.78     16.92 o
  20   4   4       11.23       29.91     29.49 o
  21   4   4        8.29        7.98     26.72 o
  22   4   4        0.32       20.47     30.18 o
 -23   5   4        0.03        3.85     12.98 o
 -22   5   4        0.82       23.71     15.06 o
 -21   5   4        7.29       19.73     12.17 o
 -20   5   4        4.97       17.71     11.56 o
 -19   5   4        6.78       -8.61      8.61 o
 -18   5   4        8.18        2.54      9.70 o
 -17   5   4      110.17      125.17     15.18 o
 -16   5   4       54.46       73.34     12.25 o
 -15   5   4       10.26       -0.40     10.50 o
 -14   5   4      109.20      106.02     16.32 o
 -13   5   4       78.36       67.52     18.59 o
 -12   5   4      622.10      632.91     46.76 o
 -11   5   4      165.95      182.71     44.13 o
 -10   5   4       28.61       53.54     12.02 o
  -9   5   4        0.19       -7.40      8.11 o
  -8   5   4       20.79       14.50      8.90 o
  -7   5   4      205.44      196.09     20.67 o
  -6   5   4      253.63      262.91     22.53 o
  -5   5   4      186.60      172.10     20.17 o
  -4   5   4      829.60      773.35     31.75 o
  -3   5   4      646.50      638.17     30.17 o
  -2   5   4       43.09       26.43     15.44 o
  -1   5   4        6.50        3.55      8.85 o
   0   5   4      510.76      520.98     19.86 o
   1   5   4      444.96      467.03     27.76 o
   2   5   4      110.95      124.24     32.96 o
   3   5   4      108.97       95.04     10.02 o
   4   5   4       74.98       79.19     14.45 o
   5   5   4       79.53       67.34     10.60 o
   6   5   4       45.31       46.10     15.14 o
   7   5   4      249.57      268.24     22.83 o
   8   5   4        3.23       11.61      8.48 o
   9   5   4      109.58      124.53     18.01 o
  10   5   4        0.06       -4.42      9.82 o
  11   5   4       36.50       18.74     11.87 o
  12   5   4       23.56       -3.04     22.20 o
  13   5   4       72.81       81.61     18.16 o
  14   5   4      161.46      161.90     22.72 o
  15   5   4       51.07       25.89     15.32 o
  16   5   4       33.38       23.89     16.22 o
  17   5   4        0.56      -13.73     13.73 o
  18   5   4        0.01       -9.46     14.75 o
  19   5   4       19.22       10.53     27.24 o
  20   5   4        7.71       55.16     26.72 o
  21   5   4        0.17       24.29     27.41 o
 -22   6   4        0.49       -6.74     31.19 o
 -21   6   4        7.96       19.51     14.57 o
 -20   6   4        1.09       -2.26     14.12 o
 -19   6   4       10.22        3.53     13.45 o
 -18   6   4       51.82       63.56     14.29 o
 -17   6   4      102.41      126.84     31.12 o
 -16   6   4        6.50       15.56     12.25 o
 -15   6   4       17.79       14.14     21.69 o
 -14   6   4       36.22       44.67     14.10 o
 -13   6   4       12.32       -1.39     10.42 o
 -12   6   4      116.06       98.49     16.66 o
 -11   6   4        7.50        4.56      9.59 o
 -10   6   4       11.00       -0.77      9.45 o
  -9   6   4       52.19       55.93     13.05 o
  -8   6   4        4.93       -0.56     12.81 o
  -7   6   4       19.35       11.86      9.93 o
  -6   6   4      359.85      396.48     27.41 o
  -5   6   4      315.66      237.63     24.01 o
  -4   6   4       41.13       42.14     14.50 o
  -3   6   4        8.79       -6.60     20.64 o
  -2   6   4      114.13       65.72     29.32 o
  -1   6   4        5.01      -14.92     14.92 o
   0   6   4       30.76       29.21     17.17 o
   1   6   4      639.10      524.62     54.64 o
   2   6   4      131.33      131.68     23.42 o
   3   6   4        3.93       -7.54      7.54 o
   4   6   4      183.43      210.46     32.79 o
   5   6   4       10.88       27.71     10.73 o
   6   6   4       30.69       30.25     11.11 o
   7   6   4      223.80      200.21     23.25 o
   8   6   4      504.65      431.74     29.65 o
   9   6   4        1.53       11.40     15.79 o
  10   6   4        7.02       12.95     12.32 o
  11   6   4       10.54        6.47     12.16 o
  12   6   4        5.01       14.96     13.35 o
  13   6   4       11.34       32.09     15.20 o
  14   6   4        9.34        9.65     18.04 o
  15   6   4       41.35       17.06     16.25 o
  16   6   4       18.54        5.66     16.71 o
  17   6   4        9.50       25.52     23.25 o
  18   6   4        0.14      -15.75     15.75 o
  19   6   4        0.03      -22.55     24.29 o
  20   6   4       11.21       33.31     27.76 o
 -21   7   4        2.75       33.97     20.19 o
 -20   7   4        0.40       -7.37     16.54 o
 -19   7   4        2.01       14.56     16.12 o
 -18   7   4        0.48       35.73     19.95 o
 -17   7   4       77.75      111.48     21.32 o
 -16   7   4       19.31        2.01     14.43 o
 -15   7   4        5.09       -2.63     12.59 o
 -14   7   4       18.44       35.17     14.17 o
 -13   7   4        1.39       -9.07     11.26 o
 -12   7   4        0.03        1.86     13.03 o
 -11   7   4       58.20       47.15     15.46 o
 -10   7   4      323.22      375.76     27.21 o
  -9   7   4      122.33      106.30     20.09 o
  -8   7   4        0.53      -10.72     17.49 o
  -7   7   4        8.47       -7.62     10.53 o
  -6   7   4      108.61      138.53     34.53 o
  -5   7   4        1.71        8.17     16.72 o
  -4   7   4       65.53       95.32     18.67 o
  -3   7   4       62.80       61.22     25.67 o
  -2   7   4        0.48       -0.01     11.10 o
  -1   7   4       96.09       72.51     29.14 o
   0   7   4      165.39      188.05     36.78 o
   1   7   4      203.61      158.26     38.51 o
   2   7   4       16.04       26.27     28.62 o
   3   7   4       72.80       90.16     24.81 o
   4   7   4       85.60      115.46     32.44 o
   5   7   4        0.05       -8.10     10.41 o
   6   7   4        0.82       11.25     13.18 o
   7   7   4       57.81       64.07     14.86 o
   8   7   4       39.19       50.76     14.35 o
   9   7   4      120.85       99.47     19.65 o
  10   7   4       19.94       41.76     15.34 o
  11   7   4        0.93        5.54     13.18 o
  12   7   4       22.95       -3.31     17.52 o
  13   7   4        0.01       -4.34     14.17 o
  14   7   4        0.18       22.18     36.60 o
  15   7   4       10.49       31.44     17.74 o
  16   7   4       10.74        9.75     17.26 o
  17   7   4        4.77       19.39     18.87 o
  18   7   4        8.21       34.69     28.10 o
  19   7   4       26.00       -4.16     27.76 o
 -20   8   4       17.46       15.98     25.82 o
 -19   8   4       25.92       54.18     23.48 o
 -18   8   4        0.98       -3.26     16.70 o
 -17   8   4       41.69       52.14     19.61 o
 -16   8   4        0.47        3.95     16.09 o
 -15   8   4        1.79        4.20     13.65 o
 -14   8   4       14.90       27.02     16.18 o
 -13   8   4        4.82       -3.02     13.38 o
 -12   8   4       12.00      -10.15     14.74 o
 -11   8   4       33.31       56.96     17.33 o
 -10   8   4        9.49        5.00     23.67 o
  -9   8   4      227.63      318.24     58.16 o
  -8   8   4       23.58       16.66     14.05 o
  -7   8   4       21.24        9.81     12.24 o
  -6   8   4      428.51      417.67     29.85 o
  -5   8   4       88.70       79.87     19.85 o
  -4   8   4       28.97       17.81     12.38 o
  -3   8   4      102.39      118.20     51.70 o
  -2   8   4       10.56        5.20     23.94 o
  -1   8   4      208.83      157.17     37.82 o
   0   8   4      313.63      324.05     51.35 o
   1   8   4       51.63       80.49     34.35 o
   2   8   4        0.05       19.14     21.86 o
   3   8   4       29.16        7.20     18.04 o
   4   8   4       80.57       98.31     49.79 o
   5   8   4       11.37       14.42     12.35 o
   6   8   4       17.50        5.51     12.17 o
   7   8   4      140.60      168.02     27.24 o
   8   8   4      107.10      123.53     20.53 o
   9   8   4        5.23      -11.87     11.87 o
  10   8   4       10.88       -7.30     14.00 o
  11   8   4       15.44       24.48     14.99 o
  12   8   4        0.54        4.03     15.96 o
  13   8   4       25.51       23.13     17.18 o
  14   8   4        0.94       24.37     17.16 o
  15   8   4        2.16        7.46     17.00 o
  16   8   4        5.25        2.62     18.35 o
  17   8   4       12.97       34.00     26.02 o
 -18   9   4        8.06      -24.05     24.05 o
 -17   9   4        0.26        4.66     18.48 o
 -16   9   4        0.64       -3.02     16.73 o
 -15   9   4        0.88       11.05     17.16 o
 -14   9   4        0.00      -11.84     16.36 o
 -13   9   4        0.63        8.54     16.55 o
 -12   9   4        0.71      -11.65     22.29 o
 -11   9   4        0.89       14.40     15.47 o
 -10   9   4        0.86        5.86     14.99 o
  -9   9   4       16.15       -2.68     13.98 o
  -8   9   4        5.27       18.72     15.41 o
  -7   9   4       65.70       53.56     15.88 o
  -6   9   4        7.05        0.27     11.97 o
  -5   9   4        0.92       -7.18     11.63 o
  -4   9   4       17.39       38.55     21.25 o
  -3   9   4        2.77       -3.21     16.55 o
  -2   9   4       69.05       71.50     28.28 o
  -1   9   4        4.13        1.39     28.45 o
   0   9   4        0.16        6.59     27.41 o
   1   9   4       25.98       -7.98     24.63 o
   2   9   4        1.19       -1.04     25.33 o
   3   9   4       20.96      -12.52     12.52 o
   4   9   4       11.82       -3.59     10.86 o
   5   9   4       11.03       -3.24     23.07 o
   6   9   4       13.36        1.67     14.40 o
   7   9   4        5.16      -10.95     13.39 o
   8   9   4       14.64       -0.60     13.97 o
   9   9   4        0.27       10.43     15.13 o
  10   9   4       26.74        3.42     14.76 o
  11   9   4       23.79       14.86     19.43 o
  12   9   4        0.09        9.25     17.06 o
  13   9   4       31.17       88.82     37.82 o
  14   9   4       37.48       23.94     34.35 o
 -15  10   4        0.20      -15.12     23.79 o
 -14  10   4        1.38        1.75     18.41 o
 -13  10   4        0.00       10.06     18.02 o
 -12  10   4        0.00       17.71     22.41 o
 -11  10   4       11.90       14.42     19.23 o
 -10  10   4        1.82       -1.22     17.68 o
  -9  10   4        4.11       17.71     15.97 o
  -8  10   4        9.71       20.34     32.01 o
  -7  10   4        1.05        1.62     15.03 o
  -6  10   4       50.18       67.03     20.19 o
  -5  10   4        0.08       -4.68     14.11 o
  -4  10   4        4.75       -8.72     19.25 o
  -3  10   4       26.81       -1.05     45.45 o
  -2  10   4       12.08        2.30     46.32 o
  -1  10   4        0.27       -1.65     19.95 o
   0  10   4        0.40      -15.50     18.15 o
   1  10   4        0.02       -5.90     25.33 o
   2  10   4        0.19      -23.94     23.94 o
   3  10   4       15.28      -22.20     22.20 o
   4  10   4        5.53        2.08     27.06 o
   5  10   4        1.66       16.31     32.96 o
   6  10   4        3.33      -24.98     26.02 o
   7  10   4        0.05      -20.12     27.06 o
   8  10   4        4.10        3.82     30.88 o
   9  10   4        7.89      -23.59     29.14 o
  10  10   4        1.32       38.51     32.27 o
  11  10   4        5.12        4.86     30.18 o
  12  10   4        0.29      -23.94     31.92 o
 -12  11   4        4.92      -22.15     23.49 o
 -11  11   4       15.80       -0.96     19.53 o
 -10  11   4        0.13        4.09     18.04 o
  -9  11   4        2.65        7.92     18.29 o
  -8  11   4        0.01       -4.08     18.40 o
  -7  11   4        0.17       22.63     19.23 o
  -6  11   4        0.17       -8.36     17.00 o
  -5  11   4       11.35       11.96     22.16 o
  -4  11   4        1.57       -0.60     23.21 o
  -3  11   4       17.37       66.94     26.16 o
  -2  11   4        9.89      -20.92     20.92 o
  -1  11   4        2.46      -25.40     26.72 o
   0  11   4       26.39       66.08     34.35 o
   1  11   4        8.94       33.08     24.37 o
   2  11   4       17.94        8.40     23.16 o
   3  11   4        0.16       13.92     28.97 o
   4  11   4        0.07       -0.69     32.61 o
   5  11   4       14.22       20.12     34.00 o
   6  11   4        8.40      -32.61     32.61 o
   7  11   4        0.23      -15.96     32.27 o
   8  11   4        1.60       41.98     38.16 o
   9  11   4        1.43       26.72     31.57 o
  -7  12   4        0.01      -11.43     26.55 o
  -6  12   4        0.57      -12.00     26.56 o
  -5  12   4        2.83       -6.37     26.54 o
  -4  12   4        1.04       14.52     26.72 o
  -3  12   4        0.87       13.27     24.30 o
  -2  12   4        1.21       -0.39     23.65 o
  -1  12   4        0.74      -21.59     21.59 o
   0  12   4        1.34       27.82     43.54 o
   1  12   4        0.59       16.69     26.56 o
   2  12   4        0.89       21.78     27.42 o
   3  12   4        0.99      -24.47     24.47 o
   4  12   4        1.01       -5.90     24.70 o
 -25   1   5       31.02       30.95     14.89 o
 -24   1   5       20.64       30.54     19.08 o
 -23   1   5       23.03       29.37     13.16 o
 -22   1   5        4.77       16.23     10.98 o
 -21   1   5        2.83        6.70      9.35 o
 -20   1   5        0.09       -4.90      8.23 o
 -19   1   5        2.85        1.55      8.26 o
 -18   1   5       43.63       47.27     10.94 o
 -17   1   5      292.50      283.36     20.00 o
 -16   1   5      188.20      223.56     16.15 o
 -15   1   5       60.64       69.86     16.01 o
 -14   1   5        0.41       -5.69      5.69 o
 -13   1   5       26.28       26.36      7.51 o
 -12   1   5      800.67      794.17     18.85 o
 -11   1   5     1758.56     1795.00     25.23 o
 -10   1   5      507.45      474.19     12.37 o
  -9   1   5       30.71       27.00      5.50 o
  -8   1   5       48.78       32.62      7.29 o
  -7   1   5       56.87       54.30      8.67 o
  -6   1   5     1462.08     1468.50     28.80 o
  -5   1   5       11.20       22.69      6.25 o
  -4   1   5      554.29      588.01     10.14 o
  -3   1   5      825.46      757.93     13.10 o
  -2   1   5      211.34      261.95      9.02 o
  -1   1   5      252.07      227.60      9.37 o
   0   1   5     1544.58     1783.32     27.76 o
   2   1   5     1642.76     1545.79     22.93 o
   3   1   5     2244.04     2363.55     27.21 o
   4   1   5      181.81      190.81     14.84 o
   5   1   5        7.10        8.96      8.74 o
   6   1   5      491.05      520.06     25.78 o
   7   1   5      151.27      135.53     16.20 o
   8   1   5       56.07       40.61     18.39 o
   9   1   5       43.69       29.59      9.44 o
  10   1   5      184.58      200.29     16.99 o
  11   1   5       12.37       10.60      9.51 o
  12   1   5        1.03       -7.10     13.70 o
  13   1   5       11.39        1.29     12.37 o
  14   1   5       56.52       59.73     21.27 o
  15   1   5       98.33      109.23     17.58 o
  16   1   5       85.98      102.85     21.09 o
  17   1   5        1.44       14.11     12.10 o
  18   1   5       19.70       34.10     27.62 o
  19   1   5       40.57       28.25     15.61 o
  20   1   5       11.89       -1.18     16.48 o
  21   1   5        0.46       -8.24     18.22 o
  22   1   5        2.45       -5.61     19.12 o
 -25   2   5        0.39       20.79     17.58 o
 -24   2   5        6.31        3.65     13.12 o
 -23   2   5       29.46       24.29     12.76 o
 -22   2   5       32.44       21.01     11.54 o
 -21   2   5        6.51       -6.92      9.18 o
 -20   2   5        2.95       -2.82      8.24 o
 -19   2   5       37.50       57.34     11.80 o
 -18   2   5       76.74       88.43     24.14 o
 -17   2   5       93.13       96.74     14.91 o
 -16   2   5       27.12       19.81      9.05 o
 -15   2   5       27.86       41.46      9.24 o
 -14   2   5       22.74       18.55      9.11 o
 -13   2   5       98.15       87.53     10.12 o
 -12   2   5       44.56       27.42      7.66 o
 -11   2   5        2.95       -5.00      5.00 o
 -10   2   5      125.72      130.71      8.29 o
  -9   2   5      717.32      737.10     17.75 o
  -8   2   5        6.35       -0.33      6.78 o
  -7   2   5      145.82      165.72      8.97 o
  -6   2   5     1543.16     1571.55     23.74 o
  -5   2   5     1616.83     1565.09     51.70 o
  -4   2   5      852.41      857.31     34.35 o
  -3   2   5      788.72      977.36     36.08 o
  -2   2   5      910.71      861.13     32.61 o
   0   2   5      934.84     1013.78     22.90 o
   1   2   5      343.21      315.91      9.11 o
   2   2   5       77.52       89.92      5.88 o
   3   2   5       51.76       43.05      6.77 o
   4   2   5      369.21      391.48     14.94 o
   5   2   5        6.69        8.89      5.86 o
   6   2   5        0.11        8.58      6.43 o
   7   2   5      873.03      863.52     23.88 o
   8   2   5      921.14      852.57     25.81 o
   9   2   5      351.48      378.58     60.12 o
  10   2   5        7.27        5.64      8.10 o
  11   2   5       47.26       52.96     11.37 o
  12   2   5        0.16       25.64     11.01 o
  13   2   5       67.83       54.57     14.75 o
  14   2   5       14.00        7.63     19.43 o
  15   2   5        0.98      -10.45     13.53 o
  16   2   5       10.20        1.34     13.23 o
  17   2   5        1.19       -3.37     14.56 o
  18   2   5        0.02      -21.42     22.03 o
  19   2   5        1.93        5.47     14.09 o
  20   2   5       29.74       24.50     16.03 o
  21   2   5       19.40       15.69     21.32 o
  22   2   5       10.86       -2.78     27.76 o
 -24   3   5       15.18       18.89     13.91 o
 -23   3   5        9.73        9.42     15.37 o
 -22   3   5       20.27       26.55     13.47 o
 -21   3   5        9.62       11.93     10.86 o
 -20   3   5        6.53        7.44     10.46 o
 -19   3   5        1.60        1.62      8.94 o
 -18   3   5        3.96        4.93     13.82 o
 -17   3   5        6.54       14.80     11.08 o
 -16   3   5       37.63       30.00     14.02 o
 -15   3   5       39.05       44.02     10.35 o
 -14   3   5       36.06       41.64      9.61 o
 -13   3   5      126.20      103.02     16.07 o
 -12   3   5      251.52      278.79     15.23 o
 -11   3   5        0.02        1.44      6.41 o
 -10   3   5       47.12       46.32      7.21 o
  -9   3   5        9.96        1.78      5.00 o
  -8   3   5       27.80       24.77      5.70 o
  -7   3   5       46.36       36.95      5.91 o
  -6   3   5      144.52      159.85     10.47 o
  -5   3   5      332.82      395.50     15.13 o
  -4   3   5        8.63       -1.60      5.59 o
  -3   3   5      924.08      906.16     18.33 o
  -2   3   5       58.31       54.33      5.67 o
  -1   3   5       69.09       76.32      6.24 o
   0   3   5      209.08      224.76     15.28 o
   1   3   5      705.29      629.16     11.44 o
   2   3   5      857.62      798.36     16.27 o
   3   3   5      598.46      589.71     15.94 o
   4   3   5        5.68        3.78      5.37 o
   5   3   5        0.57       -3.44      5.65 o
   6   3   5        5.60       12.13      9.65 o
   7   3   5      305.84      287.15     20.39 o
   8   3   5      182.67      207.06     24.98 o
   9   3   5        0.28       -7.25      8.20 o
  10   3   5        3.19        8.33     10.57 o
  11   3   5        0.68       -8.92      8.92 o
  12   3   5       39.68       29.10     13.53 o
  13   3   5       34.56       43.34     14.51 o
  14   3   5       10.00        1.57     32.09 o
  15   3   5        4.58      -12.50     13.03 o
  16   3   5       78.02       92.61     20.15 o
  17   3   5        6.89        1.28     15.09 o
  18   3   5        9.45      -14.25     14.25 o
  19   3   5        1.81       -3.78     16.55 o
  20   3   5        1.50       13.15     19.26 o
  21   3   5        0.65       -9.11     15.41 o
 -24   4   5        2.80        8.43     16.50 o
 -23   4   5        7.19       -1.66     12.44 o
 -22   4   5        0.58       11.12     11.93 o
 -21   4   5       12.27        6.09     10.86 o
 -20   4   5        0.58        1.23      9.81 o
 -19   4   5       45.15       49.35     12.61 o
 -18   4   5      292.39      330.24     21.76 o
 -17   4   5      119.73      145.90     28.69 o
 -16   4   5        0.80       -2.43      8.20 o
 -15   4   5        0.80       -0.13      8.26 o
 -14   4   5       26.51       47.15      9.75 o
 -13   4   5      250.79      276.89     17.72 o
 -12   4   5      484.30      476.51     26.14 o
 -11   4   5       69.51       81.84      9.99 o
 -10   4   5      108.52      131.98     10.87 o
  -9   4   5        4.10       12.47      9.06 o
  -8   4   5       21.93        1.09      6.17 o
  -7   4   5       17.02       14.91      9.50 o
  -6   4   5      262.21      263.00     16.27 o
  -5   4   5     1087.68     1049.31     17.26 o
  -4   4   5     1713.62     1792.50     41.05 o
  -3   4   5      225.64      226.38     19.13 o
  -2   4   5       62.62       48.12     11.75 o
  -1   4   5       20.95       35.04     17.69 o
   0   4   5        2.13        8.06     14.22 o
   1   4   5      109.62       91.38     18.39 o
   2   4   5       61.49       52.45     11.45 o
   3   4   5      405.56      398.72     18.35 o
   4   4   5      127.50      112.41     12.64 o
   5   4   5        0.01       -6.17      6.17 o
   6   4   5      212.79      203.63     40.59 o
   7   4   5       21.81       14.93     26.19 o
   8   4   5      513.26      581.48     28.32 o
   9   4   5      395.84      402.50     27.53 o
  10   4   5       55.82       67.27     14.50 o
  11   4   5        0.23       -2.49     10.50 o
  12   4   5        8.32        3.75     19.43 o
  13   4   5       48.39       80.64     17.84 o
  14   4   5       13.77       20.61     21.34 o
  15   4   5       14.62       22.49     16.22 o
  16   4   5       56.70       89.10     27.41 o
  17   4   5       12.97       10.80     17.23 o
  18   4   5        2.11        7.49     15.70 o
  19   4   5        0.76        6.11     17.50 o
  20   4   5        2.07      -16.84     16.84 o
  21   4   5        4.43       12.71     21.17 o
 -23   5   5        1.66      -16.03     16.03 o
 -22   5   5        8.45       14.37     16.85 o
 -21   5   5       37.70       57.13     17.90 o
 -20   5   5        0.02       -8.92      8.92 o
 -19   5   5       15.01       41.20     12.52 o
 -18   5   5        8.23       13.56      9.87 o
 -17   5   5        3.69       11.36     10.30 o
 -16   5   5        9.54       17.69     12.17 o
 -15   5   5       45.68       28.03      9.77 o
 -14   5   5      142.70      133.05     16.42 o
 -13   5   5       38.67       37.53      9.26 o
 -12   5   5        8.46       13.15     10.82 o
 -11   5   5      266.75      214.64     21.97 o
 -10   5   5        2.47        7.35      8.65 o
  -9   5   5       27.74       13.61      9.80 o
  -8   5   5      101.16       76.24     12.13 o
  -7   5   5       57.32       60.81     15.26 o
  -6   5   5        1.00       -6.36     33.65 o
  -5   5   5       43.06       31.23     12.76 o
  -4   5   5      273.14      198.58     20.11 o
  -3   5   5       36.16       34.15      6.37 o
  -2   5   5        0.60       -4.29      4.29 o
  -1   5   5      115.77      125.13     19.78 o
   0   5   5       50.47       53.75      8.32 o
   1   5   5      339.62      306.58     16.35 o
   2   5   5     1081.85      920.46     52.22 o
   3   5   5     1142.54     1079.83     35.22 o
   4   5   5      379.55      355.06     19.94 o
   5   5   5        4.06       -7.38      7.38 o
   6   5   5      128.90      102.32     14.57 o
   7   5   5       14.41       11.43     10.26 o
   8   5   5        2.24      -12.66     12.66 o
   9   5   5        1.80       13.23     10.71 o
  10   5   5        1.23        0.19     10.22 o
  11   5   5        5.27        1.89     10.20 o
  12   5   5        0.35        6.21     12.59 o
  13   5   5        5.49       -5.98     19.08 o
  14   5   5       33.19       -8.04     11.99 o
  15   5   5       39.76       15.93     30.88 o
  16   5   5        0.21        5.74     20.47 o
  17   5   5        2.05        8.29     16.15 o
  18   5   5       16.86       22.77     21.34 o
  19   5   5       10.71       20.88     18.49 o
  20   5   5        0.16       -6.86     19.84 o
 -22   6   5        0.06        5.68     27.75 o
 -21   6   5        3.01       12.02     17.77 o
 -20   6   5        2.05       -4.19     15.32 o
 -19   6   5        4.16        9.96     16.01 o
 -18   6   5      155.95      161.95     23.50 o
 -17   6   5       10.56      -12.51     13.87 o
 -16   6   5        0.13        6.01     12.43 o
 -15   6   5       91.94      105.58     15.42 o
 -14   6   5       18.98       -2.62     12.25 o
 -13   6   5        1.86      -10.93     10.93 o
 -12   6   5        5.41       12.28     11.93 o
 -11   6   5      188.51      165.70     18.52 o
 -10   6   5      128.58      141.00     25.63 o
  -9   6   5       31.54       39.16     12.49 o
  -8   6   5       38.81       28.93     15.18 o
  -7   6   5      106.53      110.50     19.90 o
  -6   6   5        5.97       25.67     14.17 o
  -5   6   5      363.68      438.14     32.00 o
  -4   6   5      190.99      219.82     24.90 o
  -3   6   5       69.50       69.34     16.74 o
  -2   6   5      150.27      154.70     21.28 o
  -1   6   5      340.93      340.36     43.72 o
   0   6   5        0.02      -10.06     17.69 o
   1   6   5     1321.24     1325.89     32.62 o
   2   6   5       13.30        9.03     18.39 o
   3   6   5      555.87      560.27     36.95 o
   4   6   5        0.35       -7.57     12.32 o
   5   6   5      101.84      104.89     15.31 o
   6   6   5        6.06       13.43     17.69 o
   7   6   5       36.96       12.46     25.85 o
   8   6   5       38.23       60.51     16.13 o
   9   6   5       50.49       69.63     15.97 o
  10   6   5       26.04       19.19     13.13 o
  11   6   5        5.49        3.27     11.83 o
  12   6   5       18.03       15.00     15.18 o
  13   6   5       17.25       15.26     14.84 o
  14   6   5       37.70       38.34     17.12 o
  15   6   5        4.74        9.89     16.99 o
  16   6   5        6.38      -10.36     16.40 o
  17   6   5        0.54      -17.59     17.59 o
  18   6   5        0.11      -16.65     16.65 o
  19   6   5       20.87       -7.92     17.31 o
 -21   7   5        9.11        6.99     25.14 o
 -20   7   5        0.10       -4.07     17.29 o
 -19   7   5       10.39       16.96     17.75 o
 -18   7   5        1.01       -3.41     15.17 o
 -17   7   5       58.84       64.64     19.64 o
 -16   7   5       23.29        3.03     14.70 o
 -15   7   5        7.75       27.32     14.68 o
 -14   7   5       11.89       34.72     14.63 o
 -13   7   5        8.21        0.40     12.56 o
 -12   7   5       63.55       58.17     15.71 o
 -11   7   5      209.98      194.82     26.37 o
 -10   7   5      143.29      136.75     18.72 o
  -9   7   5        7.24       -4.98     11.09 o
  -8   7   5       15.06        9.19     11.00 o
  -7   7   5       58.64       61.06     23.80 o
  -6   7   5      155.48      186.82     62.45 o
  -5   7   5       27.01       49.10     25.50 o
  -4   7   5        9.72       18.44     23.07 o
  -3   7   5       32.91       22.51     12.66 o
  -2   7   5        2.18       -3.12     21.86 o
  -1   7   5       36.25       14.57     21.86 o
   0   7   5      121.88      113.11     33.31 o
   1   7   5        1.67        6.07     10.23 o
   2   7   5      256.73      283.03     51.00 o
   3   7   5        0.04       19.05     11.31 o
   4   7   5       20.00       23.99     11.77 o
   5   7   5        2.76       16.80     18.56 o
   6   7   5       61.37       50.07     19.95 o
   7   7   5        0.13       -7.17     23.59 o
   8   7   5        4.04      -10.11     11.40 o
   9   7   5        0.22       -0.49     13.03 o
  10   7   5       35.56       20.39     14.45 o
  11   7   5       13.17       -0.92     15.44 o
  12   7   5        1.21       -5.33     13.82 o
  13   7   5       16.93       28.30     17.45 o
  14   7   5       36.57       33.17     18.25 o
  15   7   5       56.97       48.54     19.34 o
  16   7   5        7.79      -12.14     16.60 o
  17   7   5        1.90       13.26     18.12 o
  18   7   5        0.63       19.57     19.58 o
 -19   8   5        3.30       21.75     28.84 o
 -18   8   5        1.32       13.90     17.46 o
 -17   8   5        3.67       27.94     23.84 o
 -16   8   5       25.68        0.69     21.10 o
 -15   8   5       13.27        5.57     21.43 o
 -14   8   5        1.95      -12.50     19.22 o
 -13   8   5        4.13        9.16     15.04 o
 -12   8   5        6.53      -15.23     15.23 o
 -11   8   5        9.44       17.36     14.10 o
 -10   8   5        0.20        7.58     13.13 o
  -9   8   5       73.60       92.82     25.47 o
  -8   8   5        0.11       14.20     12.86 o
  -7   8   5       24.90       25.44     13.80 o
  -6   8   5       14.31        4.11     10.60 o
  -5   8   5       63.21       28.18     15.92 o
  -4   8   5        8.19       -5.00     13.67 o
  -3   8   5        6.91        0.69     27.06 o
  -2   8   5       34.45       -6.25     24.29 o
  -1   8   5       24.61       15.96     25.67 o
   0   8   5        5.20      -18.04     22.55 o
   1   8   5        1.59        0.00     24.63 o
   2   8   5        8.33      -15.27     22.90 o
   3   8   5        2.73       30.88     24.29 o
   4   8   5        0.40       12.14     24.63 o
   5   8   5        0.49        1.39     27.41 o
   6   8   5        0.05        5.55     24.29 o
   7   8   5        2.26       17.00     26.37 o
   8   8   5        1.32        1.39     24.29 o
   9   8   5       13.67       14.22     28.80 o
  10   8   5       19.68       20.82     29.84 o
  11   8   5       15.24      -21.16     25.33 o
  12   8   5        4.98       -1.39     28.45 o
  13   8   5       17.95       81.53     36.78 o
  14   8   5        9.49      -14.92     27.76 o
  15   8   5        5.44       46.84     36.43 o
  16   8   5        0.02       36.43     33.65 o
 -17   9   5        1.72       -4.76     23.98 o
 -16   9   5        2.50        0.81     18.57 o
 -15   9   5        4.70       40.35     20.30 o
 -14   9   5        0.83       10.45     27.16 o
 -13   9   5        0.01        8.00     16.03 o
 -12   9   5        5.17        4.74     15.60 o
 -11   9   5        0.09       33.70     17.43 o
 -10   9   5        3.08       -0.79     12.87 o
  -9   9   5        2.59      -13.75     14.12 o
  -8   9   5        0.44       -6.20     13.65 o
  -7   9   5      130.92      147.70     21.12 o
  -6   9   5       14.88       -3.44     12.07 o
  -5   9   5        0.35       -5.35     11.28 o
  -4   9   5        9.46        3.00     19.76 o
  -3   9   5      145.04       91.94     39.21 o
  -2   9   5        8.66       58.63     32.61 o
  -1   9   5        5.78       -9.37     28.80 o
   0   9   5       12.00       24.63     31.57 o
   1   9   5       41.75      117.27     38.51 o
   2   9   5       22.66       43.02     31.92 o
   3   9   5       17.55       46.49     30.53 o
   4   9   5       16.48      -19.43     24.63 o
   5   9   5       12.33       13.88     27.76 o
   6   9   5        5.02       -4.51     28.10 o
   7   9   5       61.54       77.02     32.61 o
   8   9   5        9.44      -15.27     28.45 o
   9   9   5        7.58      -20.12     28.80 o
  10   9   5        0.92       25.33     29.84 o
  11   9   5       19.30      -19.08     28.80 o
  12   9   5        4.48        7.63     31.92 o
  13   9   5        0.24       -1.39     31.57 o
  14   9   5        0.82      -18.39     28.45 o
 -15  10   5        4.34       30.88     37.12 o
 -14  10   5        0.08      -20.31     20.31 o
 -13  10   5       13.13       -0.33     18.86 o
 -12  10   5        2.50       17.65     18.24 o
 -11  10   5        4.93        3.11     18.09 o
 -10  10   5        4.05        5.57     16.53 o
  -9  10   5        0.54       14.04     16.87 o
  -8  10   5       17.27      -10.56     14.96 o
  -7  10   5       15.88        9.09     16.30 o
  -6  10   5        5.70        6.92     17.42 o
  -5  10   5        0.39      -12.93     36.78 o
  -4  10   5       78.61      114.70     28.56 o
  -3  10   5        1.17       15.71     20.16 o
  -2  10   5       10.21        1.30     20.15 o
  -1  10   5        2.27      100.96     45.10 o
   0  10   5        1.08       28.80     31.57 o
   1  10   5        0.31      -17.00     27.41 o
   2  10   5        8.24        2.43     29.49 o
   3  10   5       15.49       60.72     33.65 o
   4  10   5        2.86       -4.16     27.06 o
   5  10   5       23.26      -25.67     28.45 o
   6  10   5       10.27       19.78     29.14 o
   7  10   5        4.17      -26.02     28.45 o
   8  10   5       21.93       -6.94     30.18 o
   9  10   5       10.60       44.41     34.69 o
  10  10   5        1.13      -26.37     29.84 o
  11  10   5        0.16        5.90     31.23 o
  12  10   5       19.94       60.72     39.21 o
 -11  11   5        2.29      -11.52     42.67 o
 -10  11   5        3.95       13.65     18.35 o
  -9  11   5        2.59      -12.74     19.31 o
  -8  11   5        0.28        4.46     18.48 o
  -7  11   5        0.19       -2.74     18.12 o
  -6  11   5        4.26       16.39     31.92 o
  -5  11   5        1.43       16.22     23.96 o
  -4  11   5       17.46        2.35     24.84 o
  -3  11   5        7.42       13.51     23.46 o
  -2  11   5        0.28        7.10     22.83 o
  -1  11   5        6.09      -20.64     20.64 o
   0  11   5        0.98       -1.45     22.15 o
   1  11   5        0.01       -5.55     31.57 o
   2  11   5        3.06        3.47     34.00 o
   3  11   5        2.18       -4.16     33.31 o
   4  11   5       11.64       -7.63     29.84 o
   5  11   5        0.59        3.47     34.35 o
   6  11   5        0.00      -24.29     29.49 o
   7  11   5        2.44       35.39     36.43 o
   8  11   5        0.30       26.72     39.55 o
  -4  12   5        2.77      -24.00     36.26 o
  -3  12   5        1.71       31.80     24.90 o
  -2  12   5        0.00       13.15     26.06 o
  -1  12   5        8.36      -18.14     24.16 o
   0  12   5        0.46      -23.29     25.12 o
   1  12   5        1.73      -11.15     24.97 o
 -25   0   6       10.55       -2.04     19.15 o
 -24   0   6       15.68       30.35     21.68 o
 -23   0   6        5.64      -12.14     35.04 o
 -22   0   6       10.56      -12.61     14.69 o
 -21   0   6       14.83       36.08     24.11 o
 -20   0   6        3.44        9.08     30.53 o
 -19   0   6        0.54       -4.08     14.57 o
 -18   0   6      511.80      521.80     35.37 o
 -17   0   6       78.50       84.94     24.11 o
 -16   0   6        0.58        7.93     15.09 o
 -15   0   6       12.04        8.76      9.95 o
 -14   0   6       93.51       81.01     13.43 o
 -13   0   6       27.33       38.32     10.91 o
 -12   0   6      880.07      824.46     47.53 o
 -11   0   6      248.01      245.23     15.09 o
 -10   0   6      316.81      309.83     26.37 o
  -9   0   6       55.05       70.78     14.57 o
  -8   0   6       55.83       64.53     12.84 o
  -7   0   6       16.28        4.86      7.63 o
  -6   0   6      270.27      250.15     15.96 o
  -5   0   6     2830.98     2939.35     50.65 o
  -4   0   6     4797.99     4592.91     57.59 o
   3   0   6      126.63      143.41     12.26 o
   4   0   6       38.51       54.12     15.96 o
   5   0   6      215.44      265.76     28.45 o
   6   0   6      411.18      468.03     39.21 o
   7   0   6        0.23       14.57     17.00 o
   8   0   6      307.16      334.11     38.16 o
   9   0   6      684.42      673.08     54.47 o
  10   0   6      152.15      141.56     30.18 o
  11   0   6       24.82        5.55     17.35 o
  12   0   6       32.40       39.90     21.16 o
  13   0   6       65.72       88.47     27.41 o
  14   0   6       88.62       82.48     20.15 o
  15   0   6       54.62       47.19     17.05 o
  16   0   6       35.13       31.64     17.58 o
  17   0   6        0.04        2.95     19.08 o
  18   0   6        6.07        0.00     20.64 o
  19   0   6        5.34       19.78     24.63 o
  20   0   6        0.19      -13.53     26.37 o
  21   0   6       10.33       23.25     28.80 o
 -25   1   6        7.96      -15.61     36.43 o
 -24   1   6       54.66       61.46     16.53 o
 -23   1   6       23.51       31.94     15.97 o
 -22   1   6        6.26       16.84     15.27 o
 -21   1   6        7.85       -4.57      9.62 o
 -20   1   6        0.39       -1.04     10.57 o
 -19   1   6        1.47        4.66      9.97 o
 -18   1   6        0.88        5.76      8.51 o
 -17   1   6       16.44        9.81      8.42 o
 -16   1   6        5.57        2.88      7.89 o
 -15   1   6       39.27       23.65      8.66 o
 -14   1   6       97.68       80.88      9.83 o
 -13   1   6       88.47       68.06      8.56 o
 -12   1   6        0.50       10.91      6.01 o
 -11   1   6       22.70        8.93      4.96 o
 -10   1   6       83.79       69.99     10.34 o
  -9   1   6     1065.87     1130.23     26.22 o
  -8   1   6       43.96       39.70      7.96 o
  -7   1   6      146.03      153.57     24.98 o
  -6   1   6        7.34        5.74      7.63 o
  -5   1   6      388.85      350.29      9.64 o
  -4   1   6        0.33        4.58      5.90 o
  -3   1   6      198.73      197.41      9.37 o
  -2   1   6       55.28       57.94      6.59 o
  -1   1   6       37.65       56.21      7.29 o
   0   1   6       69.50       74.25     10.06 o
   1   1   6      509.70      485.73     19.43 o
   2   1   6      540.74      535.83     15.82 o
   3   1   6        6.25        3.24      5.31 o
   4   1   6      156.20      146.34     18.74 o
   5   1   6        2.51        4.92      9.31 o
   6   1   6       77.71       88.49     27.24 o
   7   1   6      444.39      481.20     63.84 o
   8   1   6      217.30      223.74     22.67 o
   9   1   6      140.32      178.96     17.22 o
  10   1   6       12.96       -0.62      8.89 o
  11   1   6        9.65       15.62      9.79 o
  12   1   6       14.46       10.06     11.77 o
  13   1   6       13.66       15.42     11.89 o
  14   1   6       18.31        8.02     12.06 o
  15   1   6       28.95       19.47     13.73 o
  16   1   6        0.23       -6.62     16.61 o
  17   1   6        5.13      -12.25     12.25 o
  18   1   6        0.45        2.21     15.98 o
  19   1   6        1.87       17.85     15.29 o
  20   1   6        0.11      -10.64     15.19 o
  21   1   6        3.90        4.10     20.45 o
 -24   2   6        0.35       -0.69     13.42 o
 -23   2   6       30.50       23.12     14.17 o
 -22   2   6       15.99       20.20     12.35 o
 -21   2   6        1.92       14.17     10.47 o
 -20   2   6        0.16       -1.09      9.22 o
 -19   2   6        4.27       11.86      9.89 o
 -18   2   6      141.67      146.19     28.34 o
 -17   2   6      241.39      241.24     17.11 o
 -16   2   6       60.19       62.06     10.45 o
 -15   2   6      149.99      136.86     12.79 o
 -14   2   6        7.16        5.63      6.60 o
 -13   2   6      161.19      133.01     15.81 o
 -12   2   6      117.31      108.58      9.89 o
 -11   2   6      828.86      785.07     17.26 o
 -10   2   6        5.45        5.10      5.97 o
  -9   2   6      201.97      256.55     12.55 o
  -8   2   6       16.41       10.83      5.71 o
  -7   2   6       22.15       14.87      6.07 o
  -6   2   6       38.33       12.14     11.10 o
  -5   2   6      521.53      469.08     27.06 o
  -4   2   6      135.54      113.11     17.35 o
  -3   2   6      181.45      135.31     18.04 o
   1   2   6      520.68      474.38     11.30 o
   2   2   6      339.15      350.15      9.47 o
   3   2   6       51.85       64.44      7.09 o
   4   2   6        0.16        0.37      5.71 o
   5   2   6       57.18       58.54      8.65 o
   6   2   6      203.64      190.39     14.16 o
   7   2   6      106.29       77.48     11.23 o
   8   2   6      185.87      171.19     15.67 o
   9   2   6      139.62      134.30     16.44 o
  10   2   6      290.47      348.86     22.67 o
  11   2   6        0.19        0.03      9.09 o
  12   2   6        3.28       -9.16      9.16 o
  13   2   6        1.07       -2.69     11.54 o
  14   2   6       85.55       78.40     17.66 o
  15   2   6       25.45        4.33     30.53 o
  16   2   6        3.75       13.52     15.09 o
  17   2   6        0.02       -1.20     15.51 o
  18   2   6        0.09       -5.54     16.83 o
  19   2   6        0.83        3.45     15.06 o
  20   2   6        2.43        2.43     18.97 o
  21   2   6        2.49       10.59     31.93 o
 -24   3   6       14.45       -1.46     16.60 o
 -23   3   6       21.08        8.75     24.68 o
 -22   3   6        0.35       -7.65     23.30 o
 -21   3   6        2.22       -6.68     10.57 o
 -20   3   6        0.25       13.53     10.49 o
 -19   3   6       19.21       31.93     11.43 o
 -18   3   6       13.55       17.51     12.32 o
 -17   3   6        1.75        8.45      8.52 o
 -16   3   6        9.89       -7.19      7.96 o
 -15   3   6      194.44      159.35     13.74 o
 -14   3   6      143.76      148.89     22.75 o
 -13   3   6        2.28       12.60      7.23 o
 -12   3   6     1422.92     1347.53     24.44 o
 -11   3   6      246.30      256.86     13.30 o
 -10   3   6     1008.46     1086.08     20.28 o
  -9   3   6       70.88       80.84     12.35 o
  -8   3   6       29.25       32.45      5.41 o
  -7   3   6        0.13        5.06      4.29 o
  -6   3   6      408.74      389.96     14.00 o
  -5   3   6      272.84      328.15     16.21 o
  -4   3   6       45.89       53.02      8.68 o
  -3   3   6      458.12      441.04     13.74 o
  -2   3   6      100.86      117.10     11.29 o
  -1   3   6       18.09       -2.11      7.63 o
   0   3   6       12.91       23.59      5.70 o
   1   3   6      315.45      347.68     14.63 o
   2   3   6      506.84      441.97     21.66 o
   3   3   6       61.80       55.33      8.14 o
   4   3   6      758.82      757.57     19.35 o
   5   3   6        2.66        2.80      6.43 o
   6   3   6      401.98      453.49     19.54 o
   7   3   6     1055.34     1080.84     27.69 o
   8   3   6       42.55       63.89     17.10 o
   9   3   6        1.02       -6.12      8.88 o
  10   3   6        2.08       15.20     11.55 o
  11   3   6       31.30       38.72     13.67 o
  12   3   6       38.02        5.41     13.36 o
  13   3   6       13.97       -0.02     12.40 o
  14   3   6       80.87      105.43     20.54 o
  15   3   6      113.87      129.24     23.40 o
  16   3   6       54.73       70.47     47.01 o
  17   3   6        8.46       -7.45     14.50 o
  18   3   6        0.00        3.91     16.01 o
  19   3   6        2.55      -17.56     17.56 o
  20   3   6       22.45       49.08     21.98 o
 -23   4   6        0.45        2.42     16.46 o
 -22   4   6        0.12       16.80     15.88 o
 -21   4   6        0.00       40.12     17.30 o
 -20   4   6        0.20        4.46     13.63 o
 -19   4   6        2.33       -0.11     12.51 o
 -18   4   6        4.08       -5.21     16.44 o
 -17   4   6        3.49       -3.88      9.08 o
 -16   4   6        8.29       10.39     10.17 o
 -15   4   6       96.26       79.82     21.23 o
 -14   4   6      119.80      149.02     15.57 o
 -13   4   6        6.32        8.51     10.02 o
 -12   4   6      168.17      150.85     15.20 o
 -11   4   6        2.64       -2.69      6.13 o
 -10   4   6       13.95       20.98      7.21 o
  -9   4   6      326.93      265.61     13.78 o
  -8   4   6      129.94      122.02     21.56 o
  -7   4   6      125.68      139.57     12.94 o
  -6   4   6        0.00       -9.20      9.20 o
  -5   4   6      104.25      101.63     15.40 o
  -4   4   6       13.38       11.05      9.63 o
  -3   4   6       40.10       44.33     20.99 o
  -2   4   6      189.78      197.76     27.06 o
  -1   4   6      118.90      123.17     23.59 o
   0   4   6      102.44      149.88     24.98 o
   1   4   6        7.55        0.35     14.92 o
   2   4   6       67.66       77.96     12.14 o
   3   4   6       61.90       60.39     13.36 o
   4   4   6      519.07      500.17     21.00 o
   5   4   6        2.54        1.43      7.51 o
   6   4   6       33.65       24.73     15.44 o
   7   4   6       17.46       13.11     21.34 o
   8   4   6      277.06      232.78     21.82 o
   9   4   6      129.15      118.25     21.16 o
  10   4   6        0.16       -9.00      9.00 o
  11   4   6        8.03        4.61     11.50 o
  12   4   6        0.12        1.78     19.95 o
  13   4   6        0.49       -8.77     12.84 o
  14   4   6        0.21       -4.61     12.82 o
  15   4   6       14.03       55.94     18.48 o
  16   4   6        0.01       10.64     16.35 o
  17   4   6        0.22      -10.62     16.06 o
  18   4   6        0.01        2.83     16.56 o
  19   4   6        0.70       -3.90     17.77 o
  20   4   6        0.08       -3.45     20.34 o
 -22   5   6        2.88       -8.08     18.83 o
 -21   5   6       11.92        7.13     16.62 o
 -20   5   6        2.48        5.60     14.85 o
 -19   5   6       60.49       83.98     24.69 o
 -18   5   6        0.16       -4.79     12.97 o
 -17   5   6        0.43       -1.25     13.65 o
 -16   5   6       16.71       35.77     14.10 o
 -15   5   6      226.59      257.67     26.11 o
 -14   5   6        2.07      -12.10     14.98 o
 -13   5   6        4.93        1.68     10.32 o
 -12   5   6      185.80      167.66     27.95 o
 -11   5   6       71.77       94.33     14.30 o
 -10   5   6       78.33      118.23     29.13 o
  -9   5   6       39.88       49.86     14.99 o
  -8   5   6       35.98       49.08     15.21 o
  -7   5   6       88.11       86.45     17.23 o
  -6   5   6      100.92      119.22     43.20 o
  -5   5   6      225.24      294.18     25.63 o
  -4   5   6        6.70       13.71     21.16 o
  -3   5   6        6.11       -9.66      9.66 o
  -2   5   6       72.43       51.70     23.59 o
  -1   5   6      114.93      103.04     26.72 o
   0   5   6       18.44       -2.78     16.65 o
   1   5   6      681.84      629.23     18.80 o
   2   5   6      497.97      521.07     19.91 o
   3   5   6      167.61      173.70     29.14 o
   4   5   6      466.09      435.94     20.94 o
   5   5   6       36.42       31.77     12.32 o
   6   5   6        2.19       -3.23      8.75 o
   7   5   6      202.46      254.36     23.42 o
   8   5   6       86.75      118.60     17.86 o
   9   5   6        2.33        5.35     11.38 o
  10   5   6        1.24       -8.19     10.26 o
  11   5   6       11.02       29.00     14.75 o
  12   5   6        1.19      -10.20     14.22 o
  13   5   6       12.11       -4.47     14.07 o
  14   5   6        0.54       -1.78     15.96 o
  15   5   6       33.09       38.69     17.97 o
  16   5   6       28.19       66.69     21.67 o
  17   5   6       10.66        9.00     18.07 o
  18   5   6        1.10        6.41     19.67 o
  19   5   6        1.63        5.44     18.28 o
 -21   6   6        1.09       26.12     18.67 o
 -20   6   6        3.09       17.11     17.74 o
 -19   6   6       14.82        0.59     16.05 o
 -18   6   6        5.44       23.88     15.74 o
 -17   6   6       17.68       33.17     16.53 o
 -16   6   6       22.06       17.05     13.29 o
 -15   6   6        4.68       19.10     13.97 o
 -14   6   6        4.46       -4.31     11.18 o
 -13   6   6        2.25        2.33     12.01 o
 -12   6   6      100.65       87.83     16.04 o
 -11   6   6       27.55       32.37     13.37 o
 -10   6   6        0.48       -8.86      8.86 o
  -9   6   6        9.02       14.59     10.56 o
  -8   6   6        3.59       11.85     13.80 o
  -7   6   6        1.28        2.91     20.12 o
  -6   6   6       53.28       51.96     18.74 o
  -5   6   6       90.10       80.22     35.74 o
  -4   6   6      342.56      323.59     29.78 o
  -3   6   6      283.06      287.34     27.75 o
  -2   6   6        1.22       37.82     20.82 o
  -1   6   6        7.12        5.90     20.82 o
   0   6   6      229.58      217.19     37.12 o
   1   6   6      193.28      148.49     32.27 o
   2   6   6       13.74        1.04     19.78 o
   3   6   6        1.79        1.73     18.74 o
   4   6   6        0.02      -12.84     18.04 o
   5   6   6        0.87       46.14     24.29 o
   6   6   6        0.11       23.94     23.59 o
   7   6   6       29.34       26.42     12.67 o
   8   6   6       44.44       56.35     14.64 o
   9   6   6       21.50       16.34     33.31 o
  10   6   6        0.48       -3.29     11.07 o
  11   6   6        2.12       -3.40     12.67 o
  12   6   6        5.91      -15.23     16.65 o
  13   6   6       13.96       13.74     16.28 o
  14   6   6        1.65       53.43     30.18 o
  15   6   6        1.81       50.65     30.53 o
  16   6   6        1.04      -27.06     27.41 o
  17   6   6        0.14       -1.73     29.84 o
  18   6   6        1.07       32.27     31.92 o
 -20   7   6        2.29       12.30     17.55 o
 -19   7   6       26.19       54.56     20.83 o
 -18   7   6       23.14       13.87     25.02 o
 -17   7   6        0.02        6.75     13.75 o
 -16   7   6        5.39       -6.33     13.58 o
 -15   7   6       22.17       28.54     19.16 o
 -14   7   6        0.44      -12.40     12.40 o
 -13   7   6        4.49       37.27     15.84 o
 -12   7   6        0.49      -12.45     13.13 o
 -11   7   6       21.15       24.72     13.84 o
 -10   7   6       30.82       39.58     20.04 o
  -9   7   6       12.75        0.46     12.82 o
  -8   7   6       64.99       59.08     15.49 o
  -7   7   6        3.14      -11.54     13.80 o
  -6   7   6       34.27       36.31     16.68 o
  -5   7   6       29.40       21.51     15.86 o
  -4   7   6        9.85      -12.41     12.41 o
  -3   7   6        8.47       -6.25     17.35 o
  -2   7   6       23.83       12.84     24.29 o
  -1   7   6        0.02        1.39     24.29 o
   0   7   6      207.71      246.68     42.33 o
   1   7   6        8.40      -21.16     21.16 o
   2   7   6        0.30      -16.65     20.12 o
   3   7   6        2.88      -20.47     20.47 o
   4   7   6        7.40      -13.18     21.51 o
   5   7   6       46.94       26.02     25.33 o
   6   7   6       54.83       92.29     33.31 o
   7   7   6       14.21      -21.51     21.51 o
   8   7   6       24.92       56.90     31.57 o
   9   7   6       39.13       12.49     28.45 o
  10   7   6        1.13        1.04     23.94 o
  11   7   6        1.00       17.00     30.88 o
  12   7   6        2.15       12.49     28.45 o
  13   7   6        0.02        2.78     28.45 o
  14   7   6       14.45       28.10     28.10 o
  15   7   6        2.77       11.10     31.92 o
  16   7   6        1.53        2.78     30.53 o
 -18   8   6        6.84      -15.99     15.99 o
 -17   8   6       16.48       29.16     18.40 o
 -16   8   6       35.81       -0.64     21.08 o
 -15   8   6        1.18        8.03     16.14 o
 -14   8   6       14.50       29.30     16.54 o
 -13   8   6       14.31       27.30     16.15 o
 -12   8   6        1.03       14.20     15.95 o
 -11   8   6        1.00        5.96     14.89 o
 -10   8   6       56.62       52.69     30.27 o
  -9   8   6       44.91       42.73     29.18 o
  -8   8   6        0.04        0.62     13.68 o
  -7   8   6        8.62       17.07     13.55 o
  -6   8   6       15.81       17.90     22.73 o
  -5   8   6       11.08       10.31     17.23 o
  -4   8   6       31.40       69.04     33.31 o
  -3   8   6       56.03      104.78     35.39 o
  -2   8   6       33.85       65.23     30.53 o
  -1   8   6       16.16      -21.16     21.16 o
   0   8   6       40.02       53.43     30.18 o
   1   8   6        2.88        0.00     23.25 o
   2   8   6        0.28       -7.63     23.25 o
   3   8   6        0.16       -8.67     23.59 o
   4   8   6      118.64      150.92     38.16 o
   5   8   6       27.38       -3.12     26.72 o
   6   8   6        2.44       27.76     26.72 o
   7   8   6       11.50       46.14     29.84 o
   8   8   6        0.65       -4.51     28.80 o
   9   8   6       36.55        0.69     29.14 o
  10   8   6       59.32       72.17     37.47 o
  11   8   6        2.64       30.88     32.96 o
  12   8   6       16.51       17.69     29.14 o
  13   8   6       28.61       59.33     35.39 o
  14   8   6       23.80       52.04     37.82 o
  15   8   6        7.97        5.55     35.39 o
 -16   9   6        0.00        3.23     18.31 o
 -15   9   6        1.29       -7.98     18.02 o
 -14   9   6        0.30       15.31     24.14 o
 -13   9   6        5.59       31.46     18.86 o
 -12   9   6        0.49       -1.72     15.97 o
 -11   9   6        1.22        2.09     17.36 o
 -10   9   6       25.55       15.17     15.21 o
  -9   9   6       34.82       24.00     16.72 o
  -8   9   6        3.80        8.63     15.93 o
  -7   9   6        1.85        0.83     15.25 o
  -6   9   6       18.43       -8.70     17.25 o
  -5   9   6        1.09        7.05     18.97 o
  -4   9   6        1.93       23.94     36.08 o
  -3   9   6        0.31      -25.33     28.45 o
  -2   9   6        0.20       -4.16     27.41 o
  -1   9   6        0.29       15.61     33.31 o
   0   9   6        0.36      -21.86     25.33 o
   1   9   6        6.73       -6.59     27.06 o
   2   9   6        4.96        3.82     26.72 o
   3   9   6       11.48      -12.14     27.76 o
   4   9   6        0.25       11.45     32.27 o
   5   9   6        3.72        5.90     28.80 o
   6   9   6       12.96       -5.90     29.49 o
   7   9   6       26.55       12.14     30.53 o
   8   9   6        0.22       12.84     31.57 o
   9   9   6        4.89      -27.41     27.41 o
  10   9   6        4.23      -24.98     24.98 o
  11   9   6        0.40      -30.88     30.88 o
  12   9   6        2.42       19.08     31.57 o
  13   9   6        0.28       50.31     36.08 o
 -13  10   6        9.84        0.45     24.75 o
 -12  10   6        0.00       -3.96     17.14 o
 -11  10   6       11.85       -8.98     28.37 o
 -10  10   6        1.10       26.35     16.99 o
  -9  10   6        0.40        2.39     16.54 o
  -8  10   6        2.53       -1.33     15.13 o
  -7  10   6        8.65       18.43     15.69 o
  -6  10   6        4.66       43.70     23.67 o
  -5  10   6        5.39       -7.81     27.76 o
  -4  10   6       28.20       37.76     24.46 o
  -3  10   6        0.01        4.99     21.09 o
  -2  10   6        5.02       21.86     35.04 o
  -1  10   6       11.50       14.57     36.08 o
   0  10   6        9.02      -25.67     25.67 o
   1  10   6       13.24       51.35     37.47 o
   2  10   6        6.51       48.57     33.65 o
   3  10   6        2.20       14.57     31.23 o
   4  10   6        0.03       15.96     31.23 o
   5  10   6        0.89       -1.73     30.18 o
   6  10   6        7.31        6.25     31.57 o
   7  10   6        0.39      -25.33     30.18 o
   8  10   6        0.02        5.20     31.57 o
   9  10   6        2.77       40.59     33.65 o
  10  10   6        0.93       42.33     39.55 o
  -9  11   6        0.18      -23.49     23.49 o
  -8  11   6        1.28       -3.66     29.07 o
  -7  11   6        2.15       42.24     25.69 o
  -6  11   6       24.81       43.05     26.72 o
  -5  11   6        2.31       -0.61     22.66 o
  -4  11   6        2.54       -8.49     25.09 o
  -3  11   6        3.22       12.82     26.09 o
  -2  11   6        3.50       14.76     24.04 o
  -1  11   6        9.33       12.63     23.84 o
   0  11   6        0.11       11.45     36.08 o
   1  11   6        1.32       22.90     36.43 o
   2  11   6        2.64      -18.74     34.69 o
   3  11   6        2.87        0.35     38.16 o
   4  11   6        2.86       31.57     31.23 o
   5  11   6        0.10       10.76     34.00 o
   6  11   6        0.83       57.59     38.16 o
 -24   1   7       77.03      117.06     52.80 o
 -23   1   7       24.10       22.96     17.90 o
 -22   1   7       31.32       30.46     13.39 o
 -21   1   7        0.08       11.00     11.32 o
 -20   1   7        0.95        3.76     11.37 o
 -19   1   7       36.53       23.99     10.69 o
 -18   1   7       21.10       36.67      9.78 o
 -17   1   7       46.44       43.32     10.46 o
 -16   1   7        1.02        4.69      7.94 o
 -15   1   7       38.20       53.12      9.45 o
 -14   1   7       23.10       14.36      9.36 o
 -13   1   7        7.58        1.19      5.63 o
 -12   1   7       23.24       24.52      6.12 o
 -11   1   7     1046.04     1109.60     29.54 o
 -10   1   7      770.42      781.04     24.11 o
  -9   1   7        1.09        8.60      6.74 o
  -8   1   7      595.38      585.39     18.17 o
  -7   1   7       24.92        9.59      6.41 o
  -6   1   7        0.74        3.92      5.39 o
  -5   1   7     1253.99     1189.85     20.07 o
  -4   1   7      373.40      338.62     13.18 o
  -3   1   7       13.92       16.31      5.90 o
  -2   1   7      274.48      286.23     12.84 o
  -1   1   7       15.12       -0.35      5.90 o
   0   1   7      129.47      160.29     14.22 o
   2   1   7      325.95      303.86     15.82 o
   3   1   7      574.92      629.60     21.71 o
   4   1   7      229.14      200.63     17.26 o
   5   1   7       41.91       45.48     17.17 o
   6   1   7       93.70      104.77     20.30 o
   7   1   7        3.36      -11.65     11.65 o
   8   1   7      499.17      459.22     33.00 o
   9   1   7      667.34      753.43     29.62 o
  10   1   7       99.25      114.49     15.54 o
  11   1   7        0.49        5.06     10.97 o
  12   1   7       26.99       25.84     12.16 o
  13   1   7       20.25       26.99     13.36 o
  14   1   7        1.10        5.23     13.17 o
  15   1   7        2.67       14.34     13.75 o
  16   1   7       11.55       17.09     30.28 o
  17   1   7        7.12       -2.32     12.27 o
  18   1   7        3.46       12.55     15.39 o
  19   1   7        0.43       -4.36     15.55 o
  20   1   7        6.17       24.84     17.96 o
 -24   2   7       12.27       24.66     18.19 o
 -23   2   7        6.19       11.72     16.35 o
 -22   2   7        0.40        1.32     14.23 o
 -21   2   7        1.88       17.20     14.11 o
 -20   2   7        0.40        9.74     12.23 o
 -19   2   7        2.61        7.52     11.21 o
 -18   2   7       15.77       22.70      9.49 o
 -17   2   7      170.07      219.31     20.33 o
 -16   2   7      168.43      202.41     26.63 o
 -15   2   7       44.02       25.36      8.04 o
 -14   2   7        0.45        1.88      6.87 o
 -13   2   7        4.84       -6.01      6.01 o
 -12   2   7       67.49       63.82      7.98 o
 -11   2   7     1184.67     1173.68     23.94 o
 -10   2   7      179.32      148.62     14.85 o
  -9   2   7      553.41      488.76     35.04 o
  -8   2   7      378.98      339.20     14.40 o
  -7   2   7       51.24       85.35     18.04 o
  -6   2   7      135.76      149.19     21.51 o
  -5   2   7       35.97       22.90     11.45 o
  -4   2   7      680.55      649.49     32.61 o
   1   2   7       22.83       32.81      5.28 o
   2   2   7      129.73      150.98     14.95 o
   3   2   7       88.89       97.86      9.44 o
   4   2   7      166.61      145.41     12.03 o
   5   2   7       18.42       26.52      9.28 o
   6   2   7      190.57      202.68     15.13 o
   7   2   7      358.65      326.84     19.67 o
   8   2   7       19.66       28.76      9.89 o
   9   2   7       10.99       -4.01      9.84 o
  10   2   7      416.17      447.71     34.23 o
  11   2   7       14.08       13.53     13.82 o
  12   2   7        0.01       11.69     11.02 o
  13   2   7        5.71       -3.08     11.36 o
  14   2   7        9.86       -2.99     12.29 o
  15   2   7       20.93       28.27     16.42 o
  16   2   7        0.10       13.10     17.29 o
  17   2   7        5.07       13.64     18.59 o
  18   2   7        2.04        6.94     19.51 o
  19   2   7        1.30       -6.45     14.81 o
 -23   3   7        0.08       -6.66     17.60 o
 -22   3   7        6.16       13.50     18.41 o
 -21   3   7        1.67        7.63     14.19 o
 -20   3   7        0.02      -11.45     11.45 o
 -19   3   7        7.93       12.05     16.09 o
 -18   3   7        5.48       -1.44     12.77 o
 -17   3   7       12.86       26.75     12.59 o
 -16   3   7       30.54       34.39     13.21 o
 -15   3   7       31.73       27.90     11.11 o
 -14   3   7       16.99       14.31     10.39 o
 -13   3   7        7.59       11.91     10.58 o
 -12   3   7       28.70       28.71      9.37 o
 -11   3   7      101.31      113.85     15.04 o
 -10   3   7       16.92       16.87      9.50 o
  -9   3   7        3.67       -9.06     10.23 o
  -8   3   7        0.90       -0.78      7.72 o
  -7   3   7       37.63       44.60     13.53 o
  -6   3   7       26.68       71.47     17.00 o
  -5   3   7      186.72      173.82     22.20 o
  -4   3   7      142.95      119.35     20.47 o
  -3   3   7       13.64       23.94     10.41 o
  -2   3   7        0.84      -10.76     10.76 o
  -1   3   7       12.49       18.74     11.80 o
   0   3   7        0.60        6.92      7.38 o
   1   3   7       55.80       40.19     10.93 o
   2   3   7        8.74        8.52      7.32 o
   3   3   7        7.72       -0.56      5.65 o
   4   3   7        0.26       -6.18      6.18 o
   5   3   7       29.86       32.86     16.38 o
   6   3   7        0.32        3.11      9.08 o
   7   3   7       77.21       64.22     11.34 o
   8   3   7       28.03       40.79     10.52 o
   9   3   7        5.97       13.65     10.19 o
  10   3   7        0.04       -1.80     17.03 o
  11   3   7        3.03       -6.32     19.78 o
  12   3   7        0.47       34.37     14.17 o
  13   3   7        0.23      -13.34     13.59 o
  14   3   7        1.11       15.56     15.24 o
  15   3   7        0.01      -14.50     14.50 o
  16   3   7        9.45       -5.00     15.13 o
  17   3   7       11.37       24.56     26.72 o
  18   3   7        1.17       -2.46     17.78 o
  19   3   7        2.45       34.31     22.15 o
 -23   4   7        0.61      -10.41     35.74 o
 -22   4   7        8.97       13.61     17.20 o
 -21   4   7       49.14       70.85     20.78 o
 -20   4   7        2.38        5.82     15.61 o
 -19   4   7        0.23       20.18     21.41 o
 -18   4   7       39.86       36.09     15.68 o
 -17   4   7       48.82       57.34     14.88 o
 -16   4   7      141.36      187.38     19.75 o
 -15   4   7        0.07        1.74     11.09 o
 -14   4   7      108.65       69.89     15.74 o
 -13   4   7      123.79      124.98     17.27 o
 -12   4   7        7.78       29.19     10.45 o
 -11   4   7      247.79      271.59     18.86 o
 -10   4   7       72.88       89.33     17.39 o
  -9   4   7      106.30      103.26     23.25 o
  -8   4   7       63.67       65.40     14.60 o
  -7   4   7       33.28       33.72     12.50 o
  -6   4   7      116.72       96.93     14.84 o
  -5   4   7      197.13      213.67     19.74 o
  -4   4   7      550.99      503.50     25.34 o
  -3   4   7      355.65      469.08     37.47 o
  -2   4   7      236.24      225.17     30.18 o
  -1   4   7       71.71       55.16     19.78 o
   0   4   7       43.71       44.41     16.65 o
   1   4   7     1062.54     1210.16     56.55 o
   2   4   7      975.47      999.56     52.39 o
   3   4   7      543.70      613.06     51.70 o
   4   4   7       81.53       67.66     22.20 o
   5   4   7        6.12       -0.35     19.43 o
   6   4   7       36.36       42.41     12.03 o
   7   4   7        1.33        1.52      9.37 o
   8   4   7        3.31        2.61     10.41 o
   9   4   7       48.44       55.19     13.79 o
  10   4   7       90.16      116.28     17.99 o
  11   4   7        3.30        6.82     19.78 o
  12   4   7        4.05       -3.27     13.99 o
  13   4   7        3.88       -1.46     14.43 o
  14   4   7       36.08       41.27     17.71 o
  15   4   7       43.48       28.74     25.67 o
  16   4   7        7.73      -11.54     16.62 o
  17   4   7        2.07       12.49     24.98 o
  18   4   7        3.94        6.25     24.63 o
 -22   5   7        1.74       13.75     18.70 o
 -21   5   7        3.26       24.77     20.00 o
 -20   5   7        8.22       -1.36     15.57 o
 -19   5   7       13.80       -0.18     14.53 o
 -18   5   7        0.03      -12.41     13.15 o
 -17   5   7       10.87       12.21     13.19 o
 -16   5   7        0.66        9.26     12.31 o
 -15   5   7        7.45       -3.95     11.93 o
 -14   5   7        1.61       -7.47     11.07 o
 -13   5   7       11.77       -9.68      9.68 o
 -12   5   7       29.21       29.54     11.24 o
 -11   5   7       51.37       77.19     14.22 o
 -10   5   7       45.36       33.26     23.07 o
  -9   5   7        0.40       -0.27     11.69 o
  -8   5   7        1.44        1.01     17.52 o
  -7   5   7       35.71       34.83     14.20 o
  -6   5   7       20.87       30.67     12.34 o
  -5   5   7      152.94      116.44     18.01 o
  -4   5   7       54.69       41.63     19.08 o
  -3   5   7        8.76      -17.35     17.35 o
  -2   5   7       16.58      -13.53     17.35 o
  -1   5   7       56.52       84.31     24.98 o
   0   5   7       16.80       37.12     20.12 o
   1   5   7      100.24      109.64     30.18 o
   2   5   7       46.19       14.92     24.63 o
   3   5   7        0.02        2.08     20.82 o
   4   5   7       25.19       19.08     20.47 o
   5   5   7       35.10       13.18     23.59 o
   6   5   7       21.97       45.45     23.94 o
   7   5   7       13.01       35.74     27.06 o
   8   5   7        5.90       -3.12     21.86 o
   9   5   7        6.74        2.43     23.59 o
  10   5   7       25.46       -6.59     23.59 o
  11   5   7        1.44        5.90     23.94 o
  12   5   7        0.00      -22.55     24.29 o
  13   5   7       32.12       23.59     28.45 o
  14   5   7        8.62       22.90     31.23 o
  15   5   7        9.24        3.12     28.45 o
  16   5   7       26.07        0.69     30.53 o
  17   5   7        0.36      -24.63     24.63 o
 -21   6   7        0.31       -7.63     35.39 o
 -20   6   7        1.29        4.45     17.80 o
 -19   6   7        0.02        8.39     16.74 o
 -18   6   7        2.19        1.51     15.18 o
 -17   6   7       40.80       77.39     18.51 o
 -16   6   7       28.96       50.99     18.16 o
 -15   6   7        7.53        6.16     13.06 o
 -14   6   7        0.28       -5.07     11.28 o
 -13   6   7       49.49       55.63     15.43 o
 -12   6   7       40.46       19.63     12.77 o
 -11   6   7       21.65       48.50     16.34 o
 -10   6   7        3.99       11.86     14.00 o
  -9   6   7       10.08       49.52     17.56 o
  -8   6   7       56.25       75.53     19.55 o
  -7   6   7       17.00       18.16     13.84 o
  -6   6   7      203.99      256.57     27.06 o
  -5   6   7        0.45       -0.04     12.06 o
  -4   6   7        2.38      -19.43     19.43 o
  -3   6   7        7.07       31.57     22.20 o
  -2   6   7       66.27       75.63     28.80 o
  -1   6   7        3.47       -1.73     20.12 o
   0   6   7       44.61       54.47     25.33 o
   1   6   7        2.47       14.57     24.29 o
   2   6   7        2.34        2.78     23.59 o
   3   6   7        4.47       28.45     24.29 o
   4   6   7        0.23      -11.80     19.43 o
   5   6   7       48.21       22.20     25.33 o
   6   6   7        0.75       13.18     21.86 o
   7   6   7        0.37      -18.74     22.20 o
   8   6   7        5.61       31.23     26.02 o
   9   6   7        0.86      -19.78     22.55 o
  10   6   7        4.13      -12.84     23.59 o
  11   6   7       39.81      -13.18     23.25 o
  12   6   7       17.68       17.00     27.76 o
  13   6   7        3.20       15.96     29.49 o
  14   6   7       23.54       51.70     32.61 o
  15   6   7       14.65        6.94     29.14 o
  16   6   7        5.93      -26.72     26.72 o
 -19   7   7        0.01       13.85     17.85 o
 -18   7   7       45.82       33.07     26.55 o
 -17   7   7        7.60       44.80     16.67 o
 -16   7   7        3.24        8.37     14.99 o
 -15   7   7        1.82      -14.57     14.57 o
 -14   7   7        4.17       -0.97     14.03 o
 -13   7   7       21.63       28.20     15.58 o
 -12   7   7        8.31       14.17     12.88 o
 -11   7   7       70.53       70.49     16.97 o
 -10   7   7       46.44       67.00     16.12 o
  -9   7   7        4.53       -2.03     12.75 o
  -8   7   7       45.64       33.82     27.24 o
  -7   7   7        1.50       -0.98     12.82 o
  -6   7   7        2.23        1.35     13.53 o
  -5   7   7      114.81       74.58     20.23 o
  -4   7   7        1.58      -11.80     24.98 o
  -3   7   7        0.24       22.20     25.67 o
  -2   7   7        6.45       18.74     24.98 o
  -1   7   7        8.67       11.80     24.63 o
   0   7   7        5.59        7.98     24.29 o
   1   7   7        3.29       -2.43     26.72 o
   2   7   7       65.72       65.92     29.84 o
   3   7   7      219.12      189.78     39.90 o
   4   7   7       57.13       46.84     30.88 o
   5   7   7       23.46       63.49     30.18 o
   6   7   7        1.88       64.88     28.80 o
   7   7   7       12.89       16.65     28.45 o
   8   7   7       70.66       85.00     34.69 o
   9   7   7       45.78       51.00     35.04 o
  10   7   7        4.02       30.53     29.84 o
  11   7   7        1.00      -28.45     28.45 o
  12   7   7        1.41      -15.27     28.10 o
  13   7   7        0.73        2.78     29.14 o
  14   7   7        0.88       36.78     34.69 o
  15   7   7        0.29       59.33     40.25 o
 -17   8   7        1.42       -1.05     18.47 o
 -16   8   7        4.72       18.54     17.79 o
 -15   8   7        8.35        9.98     17.03 o
 -14   8   7        0.58       26.29     17.92 o
 -13   8   7        0.27      -15.73     15.73 o
 -12   8   7        5.79        2.96     15.02 o
 -11   8   7       32.74       28.22     16.41 o
 -10   8   7        3.60       -5.53     14.89 o
  -9   8   7        0.53        7.05     14.46 o
  -8   8   7        1.81       11.29     12.98 o
  -7   8   7        0.34        2.80     16.01 o
  -6   8   7        0.21        6.58     31.57 o
  -5   8   7        3.40      -22.90     25.33 o
  -4   8   7        0.91       30.88     28.45 o
  -3   8   7       10.28        3.82     26.72 o
  -2   8   7        0.63      -25.33     25.33 o
  -1   8   7        9.39      -19.43     25.67 o
   0   8   7       13.62       -4.51     29.84 o
   1   8   7        2.24      -28.80     28.80 o
   2   8   7        0.62       63.84     32.61 o
   3   8   7       41.87       45.80     29.14 o
   4   8   7        0.95       16.65     27.06 o
   5   8   7        1.50      -19.78     27.06 o
   6   8   7       12.99       15.61     27.76 o
   7   8   7       26.45        0.69     30.53 o
   8   8   7       18.90       23.94     34.00 o
   9   8   7        7.64      -18.74     29.49 o
  10   8   7        1.27       -9.02     28.10 o
  11   8   7        2.68       -8.33     28.80 o
  12   8   7        0.11      -14.92     29.84 o
  13   8   7        3.55       -3.82     31.57 o
 -15   9   7        0.92       -2.97     24.03 o
 -14   9   7        1.53        0.58     16.65 o
 -13   9   7        2.44       -9.15     22.27 o
 -12   9   7        1.86        0.00     17.57 o
 -11   9   7       14.03       32.24     18.90 o
 -10   9   7       29.90       14.72     16.63 o
  -9   9   7       26.41       31.25     17.60 o
  -8   9   7       27.85       17.70     16.94 o
  -7   9   7        8.62        8.33     15.28 o
  -6   9   7       21.27       -3.49     23.25 o
  -5   9   7       23.16      -26.72     26.72 o
  -4   9   7       26.45       38.16     37.47 o
  -3   9   7        1.90        7.29     31.57 o
  -2   9   7        1.13      -19.08     25.33 o
  -1   9   7        0.53        4.86     31.92 o
   0   9   7        0.06      -26.72     27.41 o
   1   9   7        3.73       33.31     30.53 o
   2   9   7        2.38        9.37     32.96 o
   3   9   7       21.06       52.74     37.12 o
   4   9   7       12.31       27.41     33.65 o
   5   9   7        2.37      -20.12     28.45 o
   6   9   7       21.25       19.08     31.23 o
   7   9   7        4.20        3.82     30.53 o
   8   9   7        8.17       -0.35     30.53 o
   9   9   7        0.01      -30.53     30.53 o
  10   9   7        0.02      -30.18     30.18 o
  11   9   7        0.14      -27.06     33.31 o
 -12  10   7        1.59      -23.79     23.84 o
 -11  10   7        0.60        2.95     17.87 o
 -10  10   7        2.41      -17.22     17.22 o
  -9  10   7        1.21       14.15     19.06 o
  -8  10   7        0.19      -16.73     16.73 o
  -7  10   7        1.12       36.60     25.54 o
  -6  10   7        1.04       30.87     26.82 o
  -5  10   7        3.03        5.51     21.07 o
  -4  10   7        7.44       31.92     34.35 o
  -3  10   7       10.75       34.69     37.47 o
  -2  10   7        0.53       33.65     37.12 o
  -1  10   7       10.78       21.51     35.74 o
   0  10   7        7.25      -27.76     27.76 o
   1  10   7       12.87        1.73     30.53 o
   2  10   7        0.54        2.78     33.31 o
   3  10   7        2.09       36.43     38.51 o
   4  10   7        3.02       17.35     34.35 o
   5  10   7        0.15       -0.69     33.65 o
   6  10   7        2.62      -12.84     35.04 o
   7  10   7        0.66      -10.06     41.29 o
   8  10   7        0.23      -29.84     29.84 o
  -6  11   7        2.88      -16.95     23.31 o
  -5  11   7        0.30      -23.40     23.40 o
  -4  11   7       11.02       16.09     24.94 o
  -3  11   7        0.03      -20.41     20.41 o
  -2  11   7        0.41      -22.01     22.01 o
  -1  11   7        2.31      -11.10     36.78 o
   0  11   7        0.00        2.78     31.57 o
   1  11   7        0.07       38.16     37.12 o
   2  11   7        0.07       -1.04     35.39 o
 -23   0   8       66.39      101.66     47.88 o
 -22   0   8       19.40       -2.08     31.92 o
 -21   0   8       28.34       62.45     36.08 o
 -20   0   8        8.84       18.39     29.49 o
 -19   0   8        0.30        2.78     26.02 o
 -18   0   8        6.94        5.50     12.59 o
 -17   0   8      167.60      144.07     19.80 o
 -16   0   8      324.89      281.23     23.46 o
 -15   0   8      136.56      148.40     37.47 o
 -14   0   8        0.72       -1.27      9.31 o
 -13   0   8       14.31       11.66      9.18 o
 -12   0   8      173.18      131.84     20.47 o
 -11   0   8      123.94      110.68     18.04 o
 -10   0   8      528.11      527.02     29.49 o
  -9   0   8     2663.50     2464.73     55.51 o
  -8   0   8     1003.16      948.91     34.00 o
  -7   0   8        0.99        6.94     10.41 o
   2   0   8      193.96      224.82     19.08 o
   3   0   8      328.13      327.52     29.49 o
   4   0   8       52.29       45.10     18.04 o
   5   0   8        0.02        9.02     15.96 o
   6   0   8       78.43       69.39     21.51 o
   7   0   8      431.17      432.65     45.10 o
   8   0   8        3.38       28.45     22.20 o
   9   0   8      392.34      304.97     40.94 o
  10   0   8       21.96        1.39     27.41 o
  11   0   8      136.39       79.10     32.27 o
  12   0   8      111.74      105.82     37.12 o
  13   0   8       72.28       73.47     19.99 o
  14   0   8       10.19       11.64     16.55 o
  15   0   8       15.66      -11.74     16.92 o
  16   0   8        1.09        4.00     18.17 o
  17   0   8        0.01       11.69     20.55 o
  18   0   8        1.64      -18.84     18.84 o
 -23   1   8        2.27       -0.98     25.10 o
 -22   1   8        1.85        5.40     15.44 o
 -21   1   8        0.04       15.64     13.37 o
 -20   1   8        0.57        1.03     12.03 o
 -19   1   8        0.01       10.24     12.49 o
 -18   1   8        4.00        7.31     11.32 o
 -17   1   8       11.91        3.29     10.98 o
 -16   1   8        1.16       13.53      9.92 o
 -15   1   8        5.75        8.61      9.32 o
 -14   1   8        2.59       -2.20      7.75 o
 -13   1   8       49.80       54.31      7.85 o
 -12   1   8       32.62       20.90      9.10 o
 -11   1   8      323.55      350.28     20.70 o
 -10   1   8      246.57      234.38     18.04 o
  -9   1   8       71.47       86.87     10.92 o
  -8   1   8        1.20       -6.25      6.25 o
  -7   1   8       38.99       40.86      7.36 o
  -6   1   8      173.29      143.98     19.43 o
   2   1   8        0.05       14.35      8.85 o
   3   1   8       13.26       10.67      9.80 o
   4   1   8       91.88       72.40     13.57 o
   5   1   8       74.24       90.40     16.68 o
   6   1   8       11.03      -10.45     11.88 o
   7   1   8        6.04        3.15     13.08 o
   8   1   8       19.92       12.77     14.13 o
   9   1   8       42.76       40.41     13.78 o
  10   1   8       11.49       17.13     11.65 o
  11   1   8        4.72       27.63     12.86 o
  12   1   8       30.18       28.83     14.48 o
  13   1   8        2.55       23.55     14.03 o
  14   1   8        8.85        0.24     12.56 o
  15   1   8       15.90       14.56     15.15 o
  16   1   8        7.39        5.61     12.01 o
  17   1   8        5.46        1.65     13.49 o
  18   1   8        0.66       11.05     17.22 o
 -23   2   8       17.34       36.41     23.64 o
 -22   2   8        0.26       -6.52     15.86 o
 -21   2   8       14.37       53.62     17.38 o
 -20   2   8        5.35       22.28     14.04 o
 -19   2   8        0.49      -11.78     15.62 o
 -18   2   8        8.43        2.27     12.26 o
 -17   2   8       40.62       14.01     11.39 o
 -16   2   8       31.24       40.24     12.42 o
 -15   2   8        1.34       -8.53      8.53 o
 -14   2   8        2.11       11.46      9.52 o
 -13   2   8        4.74        1.77      9.58 o
 -12   2   8      225.08      199.61     26.47 o
 -11   2   8       21.88       43.21     10.76 o
 -10   2   8       27.96       49.61     17.00 o
  -9   2   8        4.72        4.86     12.84 o
  -8   2   8      155.87      142.60     21.86 o
  -7   2   8       58.83       61.76     16.31 o
  -6   2   8      281.70      303.58     28.80 o
   1   2   8       23.00       30.88     12.14 o
   2   2   8      363.15      443.29     21.17 o
   3   2   8      459.14      562.08     25.18 o
   4   2   8       23.33       23.15      7.96 o
   5   2   8       37.36       43.75     14.73 o
   6   2   8       73.15       66.79     11.61 o
   7   2   8        9.77       10.54      9.09 o
   8   2   8        0.08       -4.09      8.88 o
   9   2   8        0.08       -9.59      9.59 o
  10   2   8        6.47        0.74     11.21 o
  11   2   8       24.91       26.83     16.55 o
  12   2   8       30.62       14.65     13.04 o
  13   2   8        3.74       -5.64     12.72 o
  14   2   8       14.77        6.81     14.91 o
  15   2   8       60.03       94.99     61.76 o
  16   2   8       10.99       25.06     19.06 o
  17   2   8        6.30       51.35     34.35 o
  18   2   8        0.06      -24.91     34.35 o
 -22   3   8       35.19       36.05     18.36 o
 -21   3   8        0.29       -3.44     15.63 o
 -20   3   8       11.29        9.42     15.39 o
 -19   3   8        1.70        4.54     15.40 o
 -18   3   8       44.82       34.25     17.56 o
 -17   3   8      107.60      184.84     20.36 o
 -16   3   8       14.69       11.92     11.32 o
 -15   3   8        5.35        4.08     10.30 o
 -14   3   8       18.77       16.60     11.54 o
 -13   3   8        1.46        1.43      8.63 o
 -12   3   8      102.40      100.25     12.09 o
 -11   3   8       16.79       38.28     12.39 o
 -10   3   8      100.65      100.50     16.31 o
  -9   3   8      189.86      209.98     17.75 o
  -8   3   8       17.29        9.55     13.18 o
  -7   3   8       47.84       78.76     20.82 o
  -6   3   8       94.42       74.25     19.78 o
  -5   3   8      203.50      189.09     26.02 o
  -2   3   8      111.44      115.88     18.04 o
  -1   3   8       18.84       36.08     14.22 o
   0   3   8        4.93      -13.23     15.96 o
   1   3   8       18.77       18.89      9.43 o
   2   3   8       75.63       64.47     13.91 o
   3   3   8      234.94      230.14     20.17 o
   4   3   8       14.46       38.67     14.22 o
   5   3   8        2.50       14.28     14.31 o
   6   3   8        3.14        9.31     14.42 o
   7   3   8       18.46       10.24     19.08 o
   8   3   8      206.63      183.61     25.02 o
   9   3   8      137.47      150.78     25.00 o
  10   3   8       77.99      107.46     22.08 o
  11   3   8        1.41        2.85     16.28 o
  12   3   8        2.60        0.69     26.72 o
  13   3   8       18.48       16.65     24.63 o
  14   3   8        1.77       15.61     28.10 o
  15   3   8        4.77        2.08     28.45 o
  16   3   8        3.25       -6.59     28.10 o
  17   3   8        5.17      -18.39     25.67 o
 -22   4   8        2.77       30.06     18.37 o
 -21   4   8        0.61        7.26     20.11 o
 -20   4   8        0.34        4.69     15.62 o
 -19   4   8        2.02       28.00     15.88 o
 -18   4   8        4.32        1.44     13.59 o
 -17   4   8        2.23        7.46     12.25 o
 -16   4   8        7.66        5.83     12.66 o
 -15   4   8        3.43       10.28     11.88 o
 -14   4   8       44.64       30.66     14.75 o
 -13   4   8       31.95       36.27     11.90 o
 -12   4   8        7.04        6.71     16.95 o
 -11   4   8       34.00       42.66     33.13 o
 -10   4   8        7.24       13.71     18.74 o
  -9   4   8       58.74       78.98     37.30 o
  -8   4   8        3.05        4.57     11.75 o
  -7   4   8        2.94       -8.49     18.74 o
  -6   4   8       77.09       78.02     16.31 o
  -5   4   8      222.79      216.07     20.40 o
  -4   4   8       74.54       83.61     21.16 o
  -3   4   8       20.62       31.23     17.00 o
  -2   4   8       87.48       63.84     19.43 o
  -1   4   8       25.11       33.64     10.75 o
   0   4   8       10.31       -7.00      9.74 o
   1   4   8        0.04        4.45     15.61 o
   2   4   8        0.05       -4.05     11.83 o
   3   4   8        1.89      -11.71     11.71 o
   4   4   8        3.69       11.80     20.82 o
   5   4   8        0.54       46.49     23.94 o
   6   4   8        9.38        5.55     23.25 o
   7   4   8       13.80      -15.61     22.20 o
   8   4   8       10.95       39.21     27.41 o
   9   4   8       10.68       24.29     24.63 o
  10   4   8        8.67      -10.41     19.43 o
  11   4   8        0.14        4.86     27.06 o
  12   4   8        0.30       74.25     31.92 o
  13   4   8        1.59       22.90     30.53 o
  14   4   8        1.73       20.47     28.80 o
  15   4   8        0.00        8.33     27.76 o
  16   4   8        4.04      -11.80     30.18 o
  17   4   8        0.09        0.00     27.76 o
 -21   5   8        0.02       -3.47     17.51 o
 -20   5   8        6.54       -1.91     16.23 o
 -19   5   8       18.61       29.92     16.80 o
 -18   5   8        3.71       -8.27     14.18 o
 -17   5   8       38.16       60.73     17.05 o
 -16   5   8        9.92       29.73     14.54 o
 -15   5   8        0.01       20.48     12.94 o
 -14   5   8        6.69       -2.37     12.13 o
 -13   5   8        1.28        2.20     11.46 o
 -12   5   8        5.84       20.91     12.48 o
 -11   5   8       34.11       17.98     11.89 o
 -10   5   8      151.52      132.60     23.77 o
  -9   5   8       71.87       70.08     19.59 o
  -8   5   8       14.16       35.98     17.00 o
  -7   5   8       16.87       12.87     11.62 o
  -6   5   8       38.56       22.62     14.17 o
  -5   5   8       21.20       54.47     23.94 o
  -4   5   8      319.87      343.48     41.98 o
  -3   5   8       80.79       96.80     29.14 o
  -2   5   8        8.52       15.27     21.51 o
  -1   5   8        1.13       -3.82     20.12 o
   0   5   8       87.47       69.74     27.41 o
   1   5   8       78.29      105.82     30.18 o
   2   5   8        6.98       13.88     21.16 o
   3   5   8       24.23       29.49     23.59 o
   4   5   8       28.91       27.41     23.94 o
   5   5   8       32.61       51.00     29.49 o
   6   5   8       40.25       77.02     28.80 o
   7   5   8        2.86       11.45     24.29 o
   8   5   8        8.03       39.55     27.06 o
   9   5   8       69.09      103.04     35.04 o
  10   5   8       11.65       13.88     28.80 o
  11   5   8        0.43      -23.25     23.25 o
  12   5   8        0.33       22.90     30.88 o
  13   5   8        3.18      -17.35     27.06 o
  14   5   8        0.47       -7.63     30.18 o
  15   5   8        0.23        4.86     29.84 o
  16   5   8        0.38       61.41     39.90 o
 -19   6   8        0.38        0.50     15.74 o
 -18   6   8        3.55       30.31     16.53 o
 -17   6   8        8.99       13.12     15.62 o
 -16   6   8       42.94       71.47     18.47 o
 -15   6   8       15.75       15.65     14.83 o
 -14   6   8       10.79       -1.05     12.70 o
 -13   6   8        8.71       11.73     13.43 o
 -12   6   8       83.39       44.91     16.13 o
 -11   6   8       38.21       46.35     16.39 o
 -10   6   8        3.12       22.73     15.50 o
  -9   6   8       19.41        1.40     13.65 o
  -8   6   8       62.17       62.70     18.34 o
  -7   6   8       20.71       17.25     14.87 o
  -6   6   8        0.05      -12.13     12.13 o
  -5   6   8       36.46       20.12     26.72 o
  -4   6   8        3.97        4.86     23.59 o
  -3   6   8        0.05       24.98     23.94 o
  -2   6   8        7.79       19.08     24.98 o
  -1   6   8        3.29       -0.35     22.90 o
   0   6   8       27.15       30.53     26.02 o
   1   6   8       55.83       37.47     23.94 o
   2   6   8       84.88        4.51     27.76 o
   3   6   8       72.75       97.84     31.92 o
   4   6   8        1.28      -21.86     22.20 o
   5   6   8        7.80       38.86     30.88 o
   6   6   8       17.09      -19.08     21.51 o
   7   6   8        4.57       -8.33     25.67 o
   8   6   8        8.52      -20.82     26.02 o
   9   6   8       42.96       25.33     32.27 o
  10   6   8       11.56       38.51     27.76 o
  11   6   8       13.14      -12.84     23.94 o
  12   6   8        4.27       48.23     31.92 o
  13   6   8        0.29      -14.22     30.53 o
  14   6   8       21.25       23.94     35.74 o
  15   6   8       24.23       19.08     31.92 o
 -18   7   8        0.14       22.13     17.65 o
 -17   7   8        0.11       -5.99     15.30 o
 -16   7   8        0.01        3.99     18.44 o
 -15   7   8        7.01        5.37     16.22 o
 -14   7   8        0.66       -4.86     18.81 o
 -13   7   8        0.03       -5.71     14.68 o
 -12   7   8        0.05       -2.86     15.97 o
 -11   7   8       12.61       14.63     15.18 o
 -10   7   8       20.25       13.52     14.72 o
  -9   7   8        3.02       12.82     25.33 o
  -8   7   8       10.81       18.67     17.90 o
  -7   7   8       24.69       36.40     22.55 o
  -6   7   8        3.57      -13.76     13.76 o
  -5   7   8        1.00       12.84     27.06 o
  -4   7   8        0.56       20.82     26.72 o
  -3   7   8        6.46       27.06     27.76 o
  -2   7   8        7.44       37.47     29.49 o
  -1   7   8        2.60       30.18     26.72 o
   0   7   8        0.46       23.25     27.06 o
   1   7   8        0.04       -1.04     28.80 o
   2   7   8        0.20      -15.61     26.37 o
   3   7   8        2.88      -15.96     23.94 o
   4   7   8       21.23       -0.35     26.02 o
   5   7   8       46.20       34.35     31.57 o
   6   7   8       14.25       13.53     28.80 o
   7   7   8        4.74       12.84     27.06 o
   8   7   8        0.03        0.00     28.45 o
   9   7   8        7.79       22.90     34.35 o
  10   7   8        1.85        3.82     32.27 o
  11   7   8        0.42      -20.12     30.18 o
  12   7   8        6.26       51.00     35.04 o
  13   7   8        2.45      -11.10     28.80 o
 -16   8   8        4.13       14.78     18.68 o
 -15   8   8        8.88       -9.49     18.37 o
 -14   8   8        1.33        3.08     16.93 o
 -13   8   8        1.10        0.32     16.16 o
 -12   8   8        9.89       11.12     16.28 o
 -11   8   8       26.22       48.63     18.99 o
 -10   8   8       16.00        9.02     16.30 o
  -9   8   8       21.81       27.18     16.12 o
  -8   8   8        0.07       18.86     19.28 o
  -7   8   8        0.00       -7.31     17.76 o
  -6   8   8       10.67       23.94     34.00 o
  -5   8   8        2.79       43.02     34.35 o
  -4   8   8        4.69       10.06     31.92 o
  -3   8   8       36.70        0.35     30.88 o
  -2   8   8       41.52       91.25     38.51 o
  -1   8   8        4.13      -18.04     26.72 o
   0   8   8        1.97       16.65     32.61 o
   1   8   8       38.51       83.27     35.39 o
   2   8   8       34.57       49.27     32.27 o
   3   8   8        2.96       -6.94     25.67 o
   4   8   8        0.71        7.63     28.45 o
   5   8   8        1.78       23.25     29.14 o
   6   8   8        1.68      -23.25     31.23 o
   7   8   8        9.30       41.63     34.35 o
   8   8   8        6.13      -13.53     30.53 o
   9   8   8        0.24       15.61     41.98 o
  10   8   8        0.00      -31.57     31.57 o
  11   8   8        0.22       -6.94     31.57 o
 -13   9   8        0.08       -4.45     17.37 o
 -12   9   8        6.41       15.24     19.57 o
 -11   9   8       11.99       32.25     19.13 o
 -10   9   8        5.61        2.99     16.94 o
  -9   9   8        3.93       11.26     16.76 o
  -8   9   8        0.02       16.95     17.29 o
  -7   9   8        0.26       -0.45     37.64 o
  -6   9   8        4.97        9.02     33.65 o
  -5   9   8        2.12       41.63     36.78 o
  -4   9   8        0.72      -18.39     37.12 o
  -3   9   8        2.47       -3.47     31.92 o
  -2   9   8        3.24      -14.22     31.23 o
  -1   9   8        0.99      -13.53     32.27 o
   0   9   8        0.26       -1.73     29.84 o
   1   9   8        2.42       66.61     36.08 o
   2   9   8       16.44       18.04     29.84 o
   3   9   8        4.82        7.98     31.57 o
   4   9   8       11.08       -5.90     34.00 o
   5   9   8       10.72       36.43     34.00 o
   6   9   8        1.10        4.16     32.61 o
   7   9   8        0.01      -12.84     33.31 o
   8   9   8        0.06      -30.18     34.00 o
  -9  10   8        1.38      -12.37     23.79 o
  -8  10   8        0.04       -5.08     25.04 o
  -7  10   8        0.02       17.30     25.59 o
  -6  10   8        0.67       16.92     25.08 o
  -5  10   8        0.73      -34.69     39.21 o
  -4  10   8        0.10       27.76     40.59 o
  -3  10   8        1.21       20.47     39.55 o
  -2  10   8       12.12       19.78     38.86 o
  -1  10   8        2.09      -22.55     36.08 o
   0  10   8        0.83        5.90     38.51 o
   1  10   8        4.64       -5.90     31.92 o
   2  10   8        0.87       73.90     43.72 o
   3  10   8        0.07       22.90     38.16 o
   4  10   8        8.07       43.02     41.98 o
 -22   1   9       29.39       13.97     25.09 o
 -21   1   9        0.07       -1.33     24.98 o
 -20   1   9        0.77        7.74     19.74 o
 -19   1   9        5.33        2.83     17.00 o
 -18   1   9       24.04       47.05     22.03 o
 -17   1   9       70.07       28.79     17.44 o
 -16   1   9       74.61       70.15     16.83 o
 -15   1   9       26.82       44.30     23.25 o
 -14   1   9       55.31       58.90     10.39 o
 -13   1   9        6.28       14.73     10.30 o
 -12   1   9       12.06       28.45     15.61 o
 -11   1   9        7.83       -3.47     13.18 o
 -10   1   9       27.16       51.00     16.65 o
  -9   1   9      257.13      281.72     27.41 o
  -8   1   9        2.67       19.43     13.18 o
   2   1   9        0.03        0.76      8.64 o
   3   1   9       49.12       34.56     23.77 o
   4   1   9       14.68       24.42     13.60 o
   5   1   9       15.24       15.50     14.56 o
   6   1   9        9.88       18.71     14.87 o
   7   1   9       15.01       -0.33     14.94 o
   8   1   9        6.65       20.68     17.17 o
   9   1   9       48.77       46.41     32.27 o
  10   1   9      189.58      171.36     26.86 o
  11   1   9        7.26       16.50     19.26 o
  12   1   9        1.15        0.66     19.21 o
  13   1   9        8.60        4.68     41.11 o
  14   1   9        0.19       -4.62     18.00 o
  15   1   9        0.00        0.20     16.60 o
  16   1   9        0.24       18.56     23.02 o
  17   1   9        1.88       51.78     28.18 o
 -22   2   9        3.69        6.38     29.14 o
 -21   2   9       41.64       62.27     26.92 o
 -20   2   9       22.86       31.58     26.89 o
 -19   2   9        3.23      -15.42     19.06 o
 -18   2   9       32.01       45.96     15.54 o
 -17   2   9       32.81       27.98     13.79 o
 -16   2   9       24.31       40.34     11.74 o
 -15   2   9       15.05       15.25     13.01 o
 -14   2   9        5.27       -7.25      8.61 o
 -13   2   9        1.71       18.03      8.58 o
 -12   2   9       15.64       20.09     10.42 o
 -11   2   9       91.88       57.59     19.78 o
 -10   2   9      178.74      196.72     27.06 o
  -9   2   9       48.51       47.53     18.74 o
  -8   2   9      360.63      311.91     29.84 o
  -7   2   9        4.48       12.84     13.18 o
   0   2   9       69.76       71.12     15.61 o
   1   2   9       20.39       10.06     13.88 o
   2   2   9      170.84      179.12     17.73 o
   3   2   9      276.74      286.12     22.78 o
   4   2   9       84.75       99.61     19.78 o
   5   2   9       21.37       14.41     14.42 o
   6   2   9        0.33        9.26     13.73 o
   7   2   9       44.07       32.76     17.53 o
   8   2   9       52.59       43.62     17.41 o
   9   2   9        9.86       -0.21     16.84 o
  10   2   9       38.63       37.26     20.78 o
  11   2   9        1.12        4.65     19.61 o
  12   2   9        6.17       13.83     18.62 o
  13   2   9       21.68       -8.94     21.55 o
  14   2   9        0.57      -17.72     17.72 o
  15   2   9        0.29       40.59     36.08 o
  16   2   9       18.87       -9.02     28.45 o
 -21   3   9        0.86      -16.27     16.27 o
 -20   3   9        2.57        9.86     16.42 o
 -19   3   9        4.09       -1.38     14.18 o
 -18   3   9        9.85        9.39     12.54 o
 -17   3   9        0.12        5.03     11.99 o
 -16   3   9        7.59        3.63     10.91 o
 -15   3   9       14.58       -0.42     12.09 o
 -14   3   9       11.36       30.33     10.96 o
 -13   3   9        0.67        1.65     10.20 o
 -12   3   9       26.13       44.45     14.20 o
 -11   3   9        4.41       11.99     11.41 o
 -10   3   9        0.03       22.89     12.01 o
  -9   3   9       26.69       11.62     10.55 o
  -8   3   9       44.34       59.68     18.39 o
  -7   3   9       47.15       38.16     17.69 o
  -2   3   9        6.04       -3.82     11.80 o
  -1   3   9        0.23       -6.94     14.92 o
   0   3   9       27.03       25.71     10.57 o
   1   3   9      186.83      202.09     18.75 o
   2   3   9      111.35      122.34     17.88 o
   3   3   9       35.04       23.41     12.99 o
   4   3   9        7.95       17.91     13.67 o
   5   3   9       14.78       15.09     15.21 o
   6   3   9        9.32        5.49     15.79 o
   7   3   9        1.07      -14.09     14.09 o
   8   3   9        3.30       10.05     16.98 o
   9   3   9        9.34       11.08     27.93 o
  10   3   9        9.32       24.69     19.36 o
  11   3   9        0.53       35.06     22.38 o
  12   3   9        7.30       17.00     30.88 o
  13   3   9        5.60      113.45     36.78 o
  14   3   9        5.08       -9.71     31.92 o
  15   3   9        1.21       17.69     32.96 o
  16   3   9       10.03      -21.16     29.49 o
 -20   4   9       14.18       23.93     16.99 o
 -19   4   9        0.02       -3.08     14.39 o
 -18   4   9       12.56       16.89     15.57 o
 -17   4   9        2.78      -12.33     12.33 o
 -16   4   9       35.30       31.30     12.78 o
 -15   4   9       80.37      113.90     16.67 o
 -14   4   9        5.76       19.80     11.62 o
 -13   4   9        0.00       -7.98     10.17 o
 -12   4   9       33.69       23.63     14.63 o
 -11   4   9      111.45       75.59     28.80 o
 -10   4   9      139.33      144.12     20.11 o
  -9   4   9       26.07       36.68     13.63 o
  -8   4   9       13.65       24.25     13.03 o
  -7   4   9       12.23        8.21     11.81 o
  -6   4   9        1.92       -3.47     17.35 o
  -5   4   9      217.53      245.99     31.57 o
  -4   4   9       14.48        9.37     17.35 o
  -3   4   9      198.86      215.14     17.32 o
  -2   4   9        5.91       15.78     10.39 o
  -1   4   9       38.47       62.92     17.17 o
   0   4   9       86.07       67.62     32.96 o
   1   4   9       11.25       25.17     12.89 o
   2   4   9       66.95       61.61     17.23 o
   3   4   9       42.08       56.11     15.99 o
   4   4   9       42.34       57.84     18.77 o
   5   4   9        1.87        3.47     24.63 o
   6   4   9       17.45        0.69     26.72 o
   7   4   9        2.16      -19.78     25.33 o
   8   4   9        0.59        8.67     29.14 o
   9   4   9        6.67        7.63     27.06 o
  10   4   9        2.14      -17.69     23.94 o
  11   4   9        8.26        4.86     28.45 o
  12   4   9        8.44       25.67     31.23 o
  13   4   9       25.67       44.41     37.82 o
  14   4   9        3.36       34.35     34.00 o
  15   4   9        5.60      -17.00     34.00 o
 -19   5   9        0.02        2.68     16.66 o
 -18   5   9       10.32       14.40     16.27 o
 -17   5   9        7.48       15.73     15.26 o
 -16   5   9       23.40       22.45     15.56 o
 -15   5   9        2.61       -5.63     12.13 o
 -14   5   9       15.41       31.42     13.82 o
 -13   5   9        0.05       -5.27     11.61 o
 -12   5   9        3.00       -4.49     10.60 o
 -11   5   9        0.39      -10.64     14.51 o
 -10   5   9        5.79       17.37     20.47 o
  -9   5   9        1.37       23.72     14.33 o
  -8   5   9        8.98       25.30     15.39 o
  -7   5   9        9.99        0.59     12.99 o
  -6   5   9       35.62       19.78     22.20 o
  -5   5   9       38.89       28.10     21.16 o
  -4   5   9       50.65       45.80     24.63 o
  -3   5   9       10.92       14.57     22.20 o
  -2   5   9        4.36        5.90     23.94 o
  -1   5   9        1.09        4.51     22.55 o
   0   5   9        7.56       23.94     23.25 o
   1   5   9       35.64       13.88     23.25 o
   2   5   9        8.05        9.02     25.67 o
   3   5   9        0.14       14.92     23.94 o
   4   5   9       16.98       41.63     27.41 o
   5   5   9        0.25        6.25     24.63 o
   6   5   9        9.06       36.78     29.14 o
   7   5   9        0.63       15.27     27.06 o
   8   5   9       26.59       -3.82     29.14 o
   9   5   9       33.13       24.29     31.92 o
  10   5   9        9.59      -17.35     29.84 o
  11   5   9        0.00       13.53     32.27 o
  12   5   9        3.60      -17.69     29.84 o
  13   5   9        0.45      -10.41     29.49 o
  14   5   9        0.13       10.06     31.23 o
 -18   6   9        9.27        6.19     17.64 o
 -17   6   9        0.40        2.22     18.28 o
 -16   6   9        0.01       20.83     16.85 o
 -15   6   9        2.96        1.58     14.07 o
 -14   6   9       13.64       19.33     14.79 o
 -13   6   9        9.95        0.07     12.50 o
 -12   6   9       42.81       27.15     15.13 o
 -11   6   9        1.40       13.17     12.52 o
 -10   6   9       19.16       57.86     21.01 o
  -9   6   9       38.07       34.32     32.27 o
  -8   6   9        0.76       15.39     16.50 o
  -7   6   9        0.04      -11.33     14.74 o
  -6   6   9        1.69      -11.10     24.29 o
  -5   6   9        2.78       32.96     28.45 o
  -4   6   9        2.09       -0.35     24.63 o
  -3   6   9        1.44      -16.65     22.20 o
  -2   6   9       22.03       55.51     30.88 o
  -1   6   9       16.82       22.20     26.37 o
   0   6   9       21.54        9.71     27.41 o
   1   6   9        3.76      -19.78     23.59 o
   2   6   9       48.39       86.39     36.43 o
   3   6   9      142.67      170.35     39.90 o
   4   6   9       38.37       99.92     37.12 o
   5   6   9       12.50        9.37     27.41 o
   6   6   9        1.65      -21.51     29.49 o
   7   6   9       38.21       23.94     30.53 o
   8   6   9       19.28       90.21     37.12 o
   9   6   9       12.21       17.69     35.74 o
  10   6   9        4.17      -11.80     29.49 o
  11   6   9        0.29       21.51     30.18 o
  12   6   9        0.36       46.49     40.25 o
  13   6   9        2.63       27.06     37.47 o
 -16   7   9        0.18        8.64     18.46 o
 -15   7   9        4.64       17.96     17.18 o
 -14   7   9        0.24        7.39     16.46 o
 -13   7   9        0.55       10.53     16.24 o
 -12   7   9        2.04        4.18     15.25 o
 -11   7   9        9.77      -11.70     12.80 o
 -10   7   9        5.37       22.63     16.17 o
  -9   7   9       60.81       78.98     22.78 o
  -8   7   9       12.46       58.82     20.33 o
  -7   7   9        0.02        7.98     32.61 o
  -6   7   9        7.67      -19.43     28.10 o
  -5   7   9       17.69       24.29     31.92 o
  -4   7   9       31.19       42.67     29.14 o
  -3   7   9       39.65       98.88     35.04 o
  -2   7   9        6.45        6.94     28.10 o
  -1   7   9        0.00       17.69     29.49 o
   0   7   9        0.03       10.06     30.18 o
   1   7   9        1.57      -27.06     29.49 o
   2   7   9        8.11       17.69     29.84 o
   3   7   9        4.58       27.41     28.45 o
   4   7   9       12.45       16.31     31.57 o
   5   7   9        7.24      -11.10     27.41 o
   6   7   9        5.14        8.67     32.96 o
   7   7   9       21.39       28.45     32.27 o
   8   7   9       10.15       75.98     39.21 o
   9   7   9        0.11        0.35     34.69 o
  10   7   9        7.04       53.43     41.63 o
  11   7   9        0.40      -24.29     25.33 o
 -14   8   9        0.84        5.84     18.00 o
 -13   8   9        0.15        0.65     17.31 o
 -12   8   9        0.75      -14.88     14.88 o
 -11   8   9        0.26       -0.22     21.95 o
 -10   8   9        0.85        2.19     15.79 o
  -9   8   9        4.56        7.06     15.21 o
  -8   8   9        0.36        5.20     31.92 o
  -7   8   9        0.50       45.80     34.69 o
  -6   8   9       18.19       11.10     34.69 o
  -5   8   9        9.17        1.04     29.84 o
  -4   8   9        7.19        8.67     27.06 o
  -3   8   9        6.29      -29.14     29.14 o
  -2   8   9        0.65       33.65     33.31 o
  -1   8   9        4.21       35.39     34.35 o
   0   8   9        0.89       -9.02     31.92 o
   1   8   9       21.83        3.47     30.53 o
   2   8   9        6.76        2.08     28.80 o
   3   8   9        4.99        7.63     32.61 o
   4   8   9        1.92      -24.63     31.92 o
   5   8   9        1.41       -4.86     31.92 o
   6   8   9        4.68        3.47     31.57 o
   7   8   9        0.97      -23.94     27.41 o
   8   8   9        0.24       52.39     40.25 o
   9   8   9        0.14       18.04     38.16 o
 -11   9   9        0.48        3.12     18.20 o
 -10   9   9        0.19        6.47     18.17 o
  -9   9   9        6.68      -12.18     23.24 o
  -8   9   9        1.26       20.57     27.41 o
  -7   9   9        0.08       -5.20     39.21 o
  -6   9   9        7.36       70.08     43.37 o
  -5   9   9        0.38      -38.86     38.86 o
  -4   9   9        2.03      -12.84     37.47 o
  -3   9   9        4.48        9.37     37.82 o
  -2   9   9        0.54       18.39     34.00 o
  -1   9   9        6.61       -6.94     34.35 o
   0   9   9        5.41       25.33     34.69 o
   1   9   9        0.31        8.33     36.08 o
   2   9   9        0.64       32.96     37.82 o
   3   9   9        0.27       40.25     39.55 o
   4   9   9       13.50      -26.72     26.72 o
   5   9   9        2.99       53.08     37.47 o
 -21   0  10        0.00      -15.61     30.18 o
 -20   0  10        1.14       19.43     31.23 o
 -19   0  10        0.88      -12.49     26.37 o
 -18   0  10       20.61       -0.35     24.98 o
 -17   0  10       70.15       94.72     29.84 o
 -16   0  10        0.50       10.06     21.16 o
 -15   0  10      105.56      118.66     24.29 o
   2   0  10       34.84       41.29     18.04 o
   3   0  10       83.21      135.31     27.06 o
   4   0  10      530.65      634.57     49.96 o
   5   0  10       62.80       79.45     23.94 o
   6   0  10        0.25        1.04     19.08 o
   7   0  10        1.33      -19.78     20.47 o
   8   0  10       12.84       13.18     26.37 o
   9   0  10       56.58       59.68     34.00 o
  10   0  10        4.19       37.82     31.23 o
  11   0  10        0.56       -1.73     27.76 o
  12   0  10        3.49      -14.22     28.10 o
  13   0  10        1.39       -1.39     28.45 o
  14   0  10        2.38       -9.37     32.27 o
  15   0  10        8.10       -7.98     32.61 o
 -21   1  10        1.62        5.71     23.06 o
 -20   1  10        4.33        6.81     19.94 o
 -19   1  10        1.00       -7.99     26.19 o
 -18   1  10       26.56       -7.90     16.80 o
 -17   1  10        8.94       28.16     18.74 o
 -16   1  10       46.12       54.42     23.42 o
 -15   1  10       34.00       36.13     14.27 o
   1   1  10        0.97        1.04     14.57 o
   2   1  10       50.58       67.66     14.17 o
   3   1  10       32.12       23.52     13.85 o
   4   1  10       13.55        4.28     14.05 o
   5   1  10        5.70       -7.25     14.81 o
   6   1  10       45.95       60.17     45.10 o
   7   1  10        4.25       -4.22     16.91 o
   8   1  10        2.98       10.10     18.57 o
   9   1  10       14.99       33.32     19.49 o
  10   1  10        5.78        9.28     34.52 o
  11   1  10        9.53       -6.85     19.94 o
  12   1  10        4.10      -24.04     30.18 o
  13   1  10        0.24       -4.95     20.34 o
  14   1  10        1.77      -20.83     20.83 o
  15   1  10        0.02      -22.08     22.08 o
 -20   2  10        4.27       29.13     24.16 o
 -19   2  10        0.01        1.87     20.00 o
 -18   2  10        5.08        0.99     17.92 o
 -17   2  10        6.63       -2.01     16.70 o
 -16   2  10        6.07       25.05     14.91 o
 -15   2  10       57.20       38.48     15.67 o
 -14   2  10       14.80       17.69     18.74 o
 -13   2  10        0.70       12.49     17.69 o
   0   2  10        1.26        3.47     15.27 o
   1   2  10       24.70       10.66     17.69 o
   2   2  10        4.85        2.46     12.58 o
   3   2  10       16.02       23.65     14.00 o
   4   2  10       22.30       31.71     22.38 o
   5   2  10        1.57        1.04     18.04 o
   6   2  10        0.25       -7.02     28.28 o
   7   2  10        8.74        9.92     16.98 o
   8   2  10       16.65       17.87     16.93 o
   9   2  10        3.41        1.56     18.15 o
  10   2  10        2.82       -6.67     19.99 o
  11   2  10        0.39      -34.48     41.81 o
  12   2  10        0.20       -1.46     21.69 o
  13   2  10        5.76       31.18     23.18 o
  14   2  10        0.05      -21.92     21.92 o
 -20   3  10        0.00      -12.75     28.62 o
 -19   3  10        1.29      -10.25     20.15 o
 -18   3  10       41.34       28.18     19.76 o
 -17   3  10        9.66       -4.06     17.84 o
 -16   3  10       25.39       39.41     19.12 o
 -15   3  10       47.72      109.08     18.52 o
 -14   3  10        0.70        3.34     12.75 o
 -13   3  10        1.62       25.76     14.35 o
 -12   3  10        3.98       22.55     13.24 o
 -11   3  10        0.18       -5.24     14.40 o
 -10   3  10        2.92       -2.72     10.13 o
  -9   3  10       66.96       65.23     22.20 o
  -3   3  10       94.43      151.96     22.55 o
  -2   3  10      347.83      346.26     30.53 o
  -1   3  10       14.12        4.16     18.39 o
   0   3  10        2.66        7.02     11.87 o
   1   3  10       55.13       37.52     19.26 o
   2   3  10       69.07       67.41     16.30 o
   3   3  10       12.19        8.47     13.83 o
   4   3  10        0.30       -3.61     14.10 o
   5   3  10       19.03       -5.03     17.17 o
   6   3  10       10.44       33.57     19.45 o
   7   3  10        2.98      -15.00     15.00 o
   8   3  10        3.79      -12.81     17.78 o
   9   3  10        9.25       33.13     20.36 o
  10   3  10       22.00       29.64     22.81 o
  11   3  10       19.88        9.43     29.49 o
  12   3  10        3.04      -12.84     24.98 o
  13   3  10        4.33       25.67     32.27 o
  14   3  10        0.84      -36.08     36.08 o
 -19   4  10        1.84        3.00     21.37 o
 -18   4  10       11.75       27.94     37.47 o
 -17   4  10        0.01        0.90     18.54 o
 -16   4  10        0.16       27.24     22.86 o
 -15   4  10       10.72       -3.11     15.13 o
 -14   4  10        3.49       -1.15     12.93 o
 -13   4  10        1.63       -8.50     10.83 o
 -12   4  10        7.81       -8.28     13.65 o
 -11   4  10        0.07        5.58     13.61 o
 -10   4  10        4.18       -7.37     20.12 o
  -9   4  10        2.20       -1.52     12.26 o
  -8   4  10        3.53       19.43     20.12 o
  -7   4  10        4.99       -5.20     20.12 o
  -6   4  10        8.35       -1.04     19.78 o
  -5   4  10       36.03       22.55     21.16 o
  -4   4  10        0.06       14.22     18.04 o
  -3   4  10      104.90      104.97     14.89 o
  -2   4  10       34.18       46.94     13.34 o
  -1   4  10        0.68        2.46     12.33 o
   0   4  10       33.21       27.38     13.14 o
   1   4  10       28.15       27.30     15.24 o
   2   4  10       12.03       -3.59     14.12 o
   3   4  10        0.24        1.87     15.30 o
   4   4  10        3.90       -9.07     16.31 o
   5   4  10        3.46       21.16     28.45 o
   6   4  10        0.00       -2.08     24.98 o
   7   4  10        2.25        1.04     27.06 o
   8   4  10        1.02        6.25     32.27 o
   9   4  10        0.20        8.67     30.18 o
  10   4  10        3.01       -0.35     34.35 o
  11   4  10        6.19       20.82     29.49 o
  12   4  10        0.23       -4.16     31.23 o
  13   4  10        1.97      -18.39     29.84 o
 -18   5  10       21.61       18.40     20.44 o
 -17   5  10        1.33       23.18     16.90 o
 -16   5  10       17.80       38.99     16.79 o
 -15   5  10       25.00       23.67     15.23 o
 -14   5  10        1.27        0.20     13.14 o
 -13   5  10       14.55       19.18     13.18 o
 -12   5  10       20.48       21.11     17.40 o
 -11   5  10       31.81       28.86     16.11 o
 -10   5  10       19.43       24.34     16.74 o
  -9   5  10       14.96       26.92     16.82 o
  -8   5  10       57.53       31.92     27.06 o
  -7   5  10       51.23      143.98     34.00 o
  -6   5  10       17.79       40.25     26.37 o
  -5   5  10       31.15       15.61     24.29 o
  -4   5  10       26.79       95.06     31.23 o
  -3   5  10        0.30        3.12     22.55 o
  -2   5  10       49.66       40.94     29.14 o
  -1   5  10       19.32       10.06     29.14 o
   0   5  10       12.68        2.08     24.29 o
   1   5  10       47.89       64.19     32.61 o
   2   5  10       15.95       36.08     29.14 o
   3   5  10        2.60        8.33     24.63 o
   4   5  10        6.68       28.10     33.31 o
   5   5  10       17.29       47.19     29.49 o
   6   5  10       20.02       19.78     32.61 o
   7   5  10        5.23       -2.78     28.80 o
   8   5  10        9.21       49.27     40.25 o
   9   5  10       12.39      -29.84     30.88 o
  10   5  10       11.62       47.88     29.14 o
  11   5  10        6.65       15.96     32.61 o
  12   5  10        2.23       28.45     35.74 o
 -16   6  10        6.68       14.23     17.54 o
 -15   6  10        0.12        0.95     15.15 o
 -14   6  10        3.37        1.59     15.51 o
 -13   6  10        0.52       -3.67     14.84 o
 -12   6  10        2.32       23.23     14.47 o
 -11   6  10       15.38        9.20     18.86 o
 -10   6  10       17.21       35.50     19.76 o
  -9   6  10        5.38       24.08     23.25 o
  -8   6  10       10.08       26.37     28.45 o
  -7   6  10        0.03      -11.10     28.45 o
  -6   6  10        0.04       16.65     26.37 o
  -5   6  10        1.01        5.55     25.67 o
  -4   6  10        3.05       10.41     28.45 o
  -3   6  10        0.00        1.39     28.10 o
  -2   6  10       47.53       18.04     27.06 o
  -1   6  10       19.51       19.78     32.27 o
   0   6  10        8.17       31.23     28.10 o
   1   6  10        5.27       -1.39     29.84 o
   2   6  10       30.62       42.33     31.92 o
   3   6  10        6.49       12.14     31.23 o
   4   6  10        1.24      -28.45     28.45 o
   5   6  10        1.08      -25.67     25.67 o
   6   6  10        0.03        0.69     28.80 o
   7   6  10        1.43       26.02     34.69 o
   8   6  10        5.28       -2.43     31.92 o
   9   6  10        7.80       -8.33     32.96 o
  10   6  10        1.34       18.74     38.16 o
 -14   7  10        1.78       11.67     17.28 o
 -13   7  10        0.03       29.38     16.94 o
 -12   7  10        0.05        7.86     15.22 o
 -11   7  10        0.66       14.27     24.54 o
 -10   7  10        4.32       -6.22     20.09 o
  -9   7  10        0.00      -26.72     32.27 o
  -8   7  10        0.03       36.08     34.35 o
  -7   7  10        1.43        2.08     31.92 o
  -6   7  10        1.33       20.12     30.53 o
  -5   7  10        4.95       -4.16     30.18 o
  -4   7  10        0.44        7.29     31.92 o
  -3   7  10        1.23       46.14     38.86 o
  -2   7  10       12.76       -3.47     32.61 o
  -1   7  10        0.05       -1.39     30.53 o
   0   7  10        0.44       44.41     32.96 o
   1   7  10       24.55        4.86     34.69 o
   2   7  10        2.36      -10.76     25.33 o
   3   7  10        0.73       -4.86     34.35 o
   4   7  10        5.78        1.04     34.00 o
   5   7  10        0.17       24.29     34.00 o
   6   7  10        0.07       -2.08     34.35 o
   7   7  10        2.93      -33.31     33.31 o
   8   7  10        0.22       64.53     46.14 o
 -11   8  10       23.86       45.99     19.83 o
 -10   8  10       23.79       62.47     25.78 o
  -9   8  10        3.09       88.13     43.72 o
  -8   8  10        5.54       20.47     38.86 o
  -7   8  10        3.26      -35.04     35.04 o
  -6   8  10        0.08        4.16     35.74 o
  -5   8  10        2.92      -31.57     31.57 o
  -4   8  10        1.55       49.27     39.90 o
  -3   8  10        0.00      -32.27     32.27 o
  -2   8  10        1.60       21.51     37.47 o
  -1   8  10        2.56       -6.94     34.69 o
   0   8  10        2.68      -16.65     35.74 o
   1   8  10        2.77      -24.98     35.74 o
   2   8  10       11.88        8.67     32.61 o
   3   8  10        8.76       20.47     40.25 o
   4   8  10       25.24       40.25     37.82 o
   5   8  10       21.66       59.33     47.88 o
  -5   9  10        0.01       -6.25     38.16 o
  -4   9  10        2.07      -28.80     35.04 o
  -3   9  10        0.00      -23.25     36.08 o
  -2   9  10        0.45      -17.69     36.08 o
  -1   9  10        0.23      -24.98     36.78 o
 -19   1  11        2.69       10.55     20.32 o
 -18   1  11        2.24       -6.88     18.27 o
 -17   1  11       54.64       32.96     28.80 o
   1   1  11        7.68       31.92     19.43 o
   2   1  11       39.33       54.30     16.19 o
   3   1  11       85.16      149.17     21.17 o
   4   1  11        0.43       33.38     16.79 o
   5   1  11        1.46      -15.16     15.16 o
   6   1  11        1.74       17.52     16.93 o
   7   1  11        0.13        5.25     18.28 o
   8   1  11        1.09        7.65     18.64 o
   9   1  11        1.09       11.94     23.94 o
  10   1  11       11.26       10.82     22.61 o
  11   1  11       11.08       21.10     25.25 o
  12   1  11        3.72       13.00     26.92 o
 -18   2  11        2.95       -0.32     18.77 o
 -17   2  11        0.01       35.36     22.90 o
 -16   2  11        1.46      -23.59     23.59 o
   0   2  11       24.34       10.41     19.08 o
   1   2  11        2.59        6.02     13.68 o
   2   2  11       38.65       41.28     19.26 o
   3   2  11       77.27       82.53     19.02 o
   4   2  11       10.37       34.31     18.02 o
   5   2  11       12.88       27.74     27.06 o
   6   2  11        2.00       25.29     18.71 o
   7   2  11        1.71        3.09     18.64 o
   8   2  11        0.55       16.01     20.48 o
   9   2  11        0.00       -3.43     23.17 o
  10   2  11        6.15       26.84     24.60 o
  11   2  11        0.40      -22.90     23.06 o
  12   2  11        0.29       -9.32     28.80 o
 -18   3  11        0.01        5.38     20.39 o
 -17   3  11        0.43       31.16     21.09 o
 -16   3  11        0.01       -4.32     16.55 o
 -15   3  11        0.22       -7.98     26.02 o
 -14   3  11        5.04      -11.10     24.29 o
 -13   3  11        0.00       21.86     24.29 o
  -2   3  11        8.42      -15.96     18.04 o
  -1   3  11        0.89      -18.39     18.39 o
   0   3  11        0.83       11.12     13.42 o
   1   3  11        5.31       30.99     15.27 o
   2   3  11        3.41       20.20     18.74 o
   3   3  11        1.48        6.21     29.66 o
   4   3  11        1.04        0.48     28.45 o
   5   3  11        0.08        1.29     23.59 o
   6   3  11        1.03      -17.66     17.66 o
   7   3  11       51.48       79.48     47.36 o
   8   3  11        3.84      -15.61     20.34 o
   9   3  11        0.63        5.16     21.54 o
  10   3  11        0.24        5.03     22.29 o
  11   3  11        1.12        2.78     36.08 o
 -17   4  11       12.36       15.24     20.85 o
 -16   4  11       13.60       37.20     21.19 o
 -15   4  11        2.65       25.49     17.52 o
 -14   4  11        1.12      -19.08     29.49 o
 -13   4  11        2.56       11.45     25.33 o
 -12   4  11        0.79        2.43     28.10 o
 -11   4  11        0.02       -5.20     24.29 o
 -10   4  11       21.95       47.19     26.72 o
  -9   4  11       38.91       58.98     27.41 o
  -8   4  11       59.03       99.23     31.57 o
  -7   4  11       72.38       16.31     25.67 o
  -6   4  11       32.25       33.31     23.94 o
  -5   4  11        0.03       10.76     21.86 o
  -4   4  11       22.48       25.67     21.86 o
  -3   4  11       32.85       29.14     24.98 o
  -2   4  11        5.24      -12.56     12.56 o
  -1   4  11        8.36       13.18     13.73 o
   0   4  11        0.09      -10.09     14.08 o
   1   4  11        0.01        0.26     14.50 o
   2   4  11        0.05       13.97     26.89 o
   3   4  11        6.09       22.79     17.17 o
   4   4  11       50.09       63.98     22.75 o
   5   4  11       10.78       31.92     31.23 o
   6   4  11        2.86        0.00     28.80 o
   7   4  11        9.12        3.47     36.78 o
   8   4  11       12.56       12.49     31.92 o
   9   4  11       33.24       41.29     34.35 o
  10   4  11       17.05       22.55     40.25 o
 -15   5  11        0.06        0.01     20.27 o
 -14   5  11        0.87       -1.66     16.38 o
 -13   5  11        0.25       -1.96     18.57 o
 -12   5  11        0.48       -2.08     30.53 o
 -11   5  11        0.60       52.74     33.65 o
 -10   5  11        0.29       37.47     31.23 o
  -9   5  11        0.00       21.16     26.37 o
  -8   5  11       33.77       45.80     29.14 o
  -7   5  11        2.07        1.73     26.37 o
  -6   5  11        4.77      -24.63     24.63 o
  -5   5  11        0.92       -6.59     28.10 o
  -4   5  11        9.82       54.12     28.80 o
  -3   5  11       51.23       32.61     28.45 o
  -2   5  11        0.01       23.94     28.10 o
  -1   5  11        0.02       29.84     28.10 o
   0   5  11        7.61        0.00     30.18 o
   1   5  11        4.93      -11.80     26.72 o
   2   5  11        6.69        7.29     25.33 o
   3   5  11        0.17       -2.08     30.18 o
   4   5  11        0.66      -25.33     25.33 o
   5   5  11       11.43       16.65     31.92 o
   6   5  11        3.93      -22.90     32.61 o
   7   5  11        2.65       81.19     37.12 o
   8   5  11       12.24      -30.53     30.53 o
   9   5  11        9.37        7.29     35.04 o
 -14   6  11        0.84        1.20     20.05 o
 -13   6  11        0.07        2.77     16.01 o
 -12   6  11        6.09      -14.00     14.00 o
 -11   6  11        1.27        7.29     20.46 o
 -10   6  11       13.69        9.37     34.00 o
  -9   6  11       12.34       25.33     32.96 o
  -8   6  11        3.24      -21.86     30.18 o
  -7   6  11        1.58      -26.72     26.72 o
  -6   6  11        0.11        4.16     30.18 o
  -5   6  11        4.25       22.20     31.23 o
  -4   6  11       21.16       54.12     32.96 o
  -3   6  11       25.87       51.35     31.92 o
  -2   6  11        5.57       -3.47     27.76 o
  -1   6  11        0.23      -19.43     27.76 o
   0   6  11        7.82       -1.39     30.88 o
   1   6  11       20.45       44.41     34.35 o
   2   6  11        0.46      -29.84     29.84 o
   3   6  11        4.61      -21.86     28.80 o
   4   6  11       10.05       60.02     37.82 o
   5   6  11        4.74       39.90     35.74 o
   6   6  11        5.32       34.69     38.86 o
   7   6  11        2.16      -31.57     31.57 o
 -11   7  11        3.75       17.53     27.41 o
 -10   7  11        4.28      -17.35     33.31 o
  -9   7  11        6.18       23.25     37.47 o
  -8   7  11        1.40      -32.96     32.96 o
  -7   7  11       13.72        4.16     30.88 o
  -6   7  11        5.88       64.88     38.86 o
  -5   7  11        4.50      -33.31     33.31 o
  -4   7  11       11.06      -15.96     32.61 o
  -3   7  11       11.15        1.73     32.27 o
  -2   7  11        1.09       19.78     36.08 o
  -1   7  11        0.19       24.29     39.55 o
   0   7  11       14.57        0.69     34.00 o
   1   7  11        1.62        4.86     36.08 o
   2   7  11        6.59      -15.96     32.61 o
   3   7  11       31.84       69.39     42.33 o
   4   7  11        0.04       -8.33     38.16 o
  -5   8  11        0.34      -26.02     40.25 o
  -4   8  11        1.24        7.98     41.63 o
  -3   8  11        2.00       48.23     41.63 o
  -2   8  11        0.17       30.53     42.33 o
   2   0  12       29.55       12.14     22.90 o
   3   0  12       24.15       -8.33     24.63 o
   4   0  12       21.43       13.18     25.33 o
   5   0  12        4.30        6.94     29.14 o
   6   0  12        0.51       -6.25     26.37 o
   7   0  12        2.72        1.04     28.45 o
   8   0  12        0.70       47.88     35.04 o
   9   0  12        5.64      -30.53     30.53 o
   1   1  12       11.89       18.04     21.16 o
   2   1  12       11.50       27.91     16.53 o
   3   1  12       15.66        5.56     17.89 o
   4   1  12       48.59       25.94     19.36 o
   5   1  12        6.06       -0.06     18.02 o
   6   1  12        0.22        8.26     22.29 o
   7   1  12        1.27       14.71     22.32 o
   8   1  12        0.58       14.59     24.39 o
   9   1  12        1.98      -20.26     20.26 o
   0   2  12        0.38       -2.08     22.55 o
   1   2  12        1.37       11.10     21.51 o
   2   2  12        4.09       -0.16     16.25 o
   3   2  12        0.27       -8.35     17.64 o
   4   2  12        0.02        0.42     18.92 o
   5   2  12       30.02       70.13     24.52 o
   6   2  12       26.52      -19.31     19.31 o
   7   2  12        0.04      -10.71     22.38 o
   8   2  12        5.00      -19.71     22.68 o
   9   2  12        7.78       72.99     28.80 o
  -1   3  12       13.10       23.25     24.63 o
   0   3  12        1.50       63.49     29.14 o
   1   3  12        0.83       -4.32     14.91 o
   2   3  12        0.67       15.94     17.08 o
   3   3  12        0.68        2.44     18.22 o
   4   3  12        2.78       16.57     20.95 o
   5   3  12        0.56       -5.26     19.36 o
   6   3  12        2.51      -21.21     21.21 o
   7   3  12        0.05       18.42     22.59 o
   8   3  12        0.01       22.63     26.19 o
 -14   4  12       11.00      -11.45     30.53 o
 -13   4  12        0.03      -24.98     30.88 o
  -5   4  12        0.79       18.39     25.33 o
  -4   4  12        0.14       18.04     24.98 o
  -3   4  12        0.62        4.16     23.94 o
  -2   4  12        0.03       -1.39     29.14 o
  -1   4  12        0.21      -16.01     16.01 o
   0   4  12        0.00       -3.43     17.34 o
   1   4  12        1.52       22.77     20.82 o
   2   4  12        0.00        5.73     18.59 o
   3   4  12        3.17       10.76     28.80 o
   4   4  12       14.86       46.49     35.74 o
   5   4  12        0.33       27.06     37.82 o
   6   4  12        2.50       22.20     35.39 o
   7   4  12        0.17      -10.06     34.00 o
 -12   5  12        0.23       14.22     32.61 o
 -11   5  12        0.60       -4.86     26.02 o
 -10   5  12        6.71       33.31     35.04 o
  -9   5  12        8.98       53.08     34.35 o
  -8   5  12        2.02        7.63     29.84 o
  -7   5  12        0.34       27.06     29.84 o
  -6   5  12        0.06      -21.51     29.14 o
  -5   5  12        1.89      -13.53     27.76 o
  -4   5  12        0.47        0.35     23.94 o
  -3   5  12        8.17       29.84     27.76 o
  -2   5  12       11.75       88.82     36.08 o
  -1   5  12       15.34        0.69     28.80 o
   0   5  12        7.23       -1.04     28.80 o
   1   5  12        0.53      -21.51     29.49 o
   2   5  12       15.39        8.67     34.35 o
   3   5  12       14.27       35.74     36.43 o
   4   5  12        4.88        8.67     37.82 o
   5   5  12        0.99       36.43     35.04 o
  -9   6  12       14.55       10.06     34.35 o
  -8   6  12       21.65       90.21     37.82 o
  -7   6  12        1.50       14.92     32.27 o
  -6   6  12       10.66       -4.86     34.00 o
  -5   6  12       24.49      -14.92     33.31 o
  -4   6  12        0.33       20.47     34.00 o
  -3   6  12        1.25       18.74     33.31 o
  -2   6  12       17.11       28.80     34.69 o
  -1   6  12        0.16      -21.51     33.65 o
   0   6  12        5.83      -20.82     30.18 o
   1   6  12        0.62        0.35     31.57 o
   2   6  12        0.01      -30.18     33.31 o
   2   1  13        5.90       26.02     28.80 o
   3   1  13       15.26        9.63     21.24 o
   4   1  13       12.03       24.30     21.83 o
   5   1  13        3.87      -12.11     31.75 o
   1   2  13        0.33       15.61     28.45 o
   2   2  13        0.18       -7.60     19.87 o
   3   2  13        0.13       11.60     19.84 o
   4   2  13        1.70        7.08     22.81 o
   5   2  13        2.98       11.94     30.18 o
   0   3  13        4.91       34.69     30.53 o
   1   3  13        0.29      -14.22     27.06 o
   2   3  13        1.31       -0.97     20.34 o
   3   3  13        0.15      -10.81     20.48 o
   4   3  13        3.07       12.79     31.23 o
  -2   4  13        0.78       43.72     31.23 o
  -1   4  13        6.51       46.14     33.31 o
   0   4  13        1.17       -4.51     30.53 o
   1   4  13        0.96       26.02     34.69 o
   2   4  13        0.02      -14.92     28.10 o
 
